# Supplementary material for: Genetic connectivity between Atlantic bluefin tuna larvae spawned in the Gulf of Mexico and in the Mediterranean Sea
Source: PeerJ. 2021 Jun 14;9:e11568. doi: 10.7717/peerj.11568 (PMC8210807; doi:10.7717/peerj.11568)
Supplement: Supplemental Information 5 [file peerj-09-11568-s005.txt]

DATA S1
Ttho4
Tth34
Tth1-31
Ttho1
Tth157
Tth16-2
Ttho7
Tth208
Pop
MED2014, 0303 0211 0607 0106 0404 0103 0810 0411
MED2014, 0204 0910 0406 0203 0104 0103 0407 0810
MED2014, 0203 0313 0606 0202 0404 0203 0308 0810
MED2014, 0210 0414 0407 0203 0404 0101 0508 0911
MED2014, 0303 0305 0407 0202 0304 0202 0909 1113
MED2014, 0202 0303 0413 0303 0404 0303 0909 0916
MED2014, 0306 0307 0707 0202 0404 0103 0208 1012
MED2014, 0303 0307 0407 0202 0404 0303 0710 0608
MED2014, 0209 0204 0710 0202 0104 0303 0909 1012
MED2014, 0203 0203 0411 0102 0104 0303 0408 0418
MED2014, 0203 0304 0106 0103 0104 0303 0210 0210
MED2014, 0202 0308 0406 0202 0102 0103 0909 0409
MED2014, 0202 0207 1114 0203 0404 0103 0810 0412
MED2014, 0304 0304 0610 0202 0104 0303 1011 1216
MED2014, 0208 0303 0710 0203 0204 0303 0810 0112
MED2014, 0303 0304 0407 0303 0204 0103 0809 0815
MED2014, 0303 0308 0709 0103 0104 0303 0508 0207
MED2014, 0209 0303 0303 0202 0104 0303 0510 1010
MED2014, 0203 0303 0607 0303 0104 0303 0405 1417
MED2014, 0104 0312 0203 0102 0104 0101 0509 0811
MED2014, 0210 0303 0404 0102 0104 0101 0910 1015
MED2014, 0307 0303 0310 0202 0104 0101 0508 1616
MED2014, 0202 0406 0707 0303 0104 0101 0209 1113
MED2014, 0204 0416 0207 0202 0404 0303 0409 0910
MED2014, 0206 0304 0108 0102 0404 0303 0608 0819
MED2014, 0305 0208 0406 0304 0304 0101 0509 1215
MED2014, 0309 0404 0306 0202 0204 0103 0809 0415
MED2014, 0303 0405 0608 0102 0404 0103 0105 0913
MED2014, 0303 0305 0314 0206 0204 0101 0211 0316
MED2014, 0303 0407 0404 0202 0101 0101 0808 0411
MED2014, 0203 0204 0414 0105 0404 0303 0709 0410
MED2014, 0207 0303 0102 0303 0304 0103 0810 1314
MED2014, 0203 0303 0609 0102 0404 0303 0409 0510
MED2014, 0606 0407 0711 0101 0304 0303 0508 1013
MED2014, 0405 0306 0204 0202 0102 0101 0606 0910
MED2014, 0209 0209 0710 0102 0101 0303 0808 0808
MED2014, 0203 1212 0412 0202 0103 0101 0212 0412
MED2014, 0303 0111 0607 0101 0406 0101 0608 0412
MED2014, 0204 0303 0311 0203 0404 0103 0109 1014
MED2014, 0203 0407 0310 0202 0104 0101 0810 1518
MED2014, 0203 0309 0406 0101 0204 0101 0208 0915
MED2014, 0310 0415 0113 0102 0404 0101 1011 1018
MED2014, 0205 0304 0506 0303 0104 0101 0510 0318
MED2014, 0303 0309 0607 0203 0405 0303 0708 0515
MED2014, 0204 0411 0206 0303 0204 0103 0809 1416
MED2014, 0305 0203 0808 0202 0204 0303 0108 0309
MED2014, 0505 0303 0404 0102 0204 0103 0808 0815
MED2014, 0610 0304 0515 0202 0204 0303 0808 0315
MED2014, 0202 0307 0406 0203 0204 0303 0408 0415
MED2014, 0303 0303 0405 0101 0101 0103 0108 0412
Pop
GOM2014East, 0102 0210 0106 0101 0405 0000 1112 0220
GOM2014East, 0103 0203 0102 0203 0104 0000 0511 0814
GOM2014East, 0103 0203 0407 0202 0404 0101 0206 0611
GOM2014East, 0406 0202 0506 0203 0305 0404 0211 0303
GOM2014East, 0102 0207 0407 0202 0404 0000 0000 0209
GOM2014East, 0102 0210 0112 0203 0204 0202 1112 0410
GOM2014East, 0109 0103 0406 0202 0404 0202 0614 0914
GOM2014East, 0102 0102 0607 0202 0404 0101 0408 1121
GOM2014East, 0104 0205 0303 0104 0404 0101 0102 1116
GOM2014East, 0101 0202 0612 0202 0102 0202 0511 0808
GOM2014East, 0106 0203 0202 0202 0104 0101 0207 1017
GOM2014East, 0203 0202 0113 0202 0404 0102 0206 0318
GOM2014East, 0204 0811 0209 0202 0105 0101 0911 1519
GOM2014East, 0101 0202 0206 0303 0404 0203 0810 0809
GOM2014East, 0101 0202 0208 0202 0404 0202 0611 0813
GOM2014East, 0104 0202 0106 0203 0404 0102 1113 0713
GOM2014East, 0102 0202 0305 0203 0104 0102 1111 0612
GOM2014East, 0304 0613 0409 0202 0404 0202 0614 0713
GOM2014East, 0102 0204 0303 0202 0404 0202 0611 0917
GOM2014East, 0101 0206 0101 0103 0204 0101 0909 0809
GOM2014East, 0404 0211 0510 0202 0404 0101 1112 0910
GOM2014East, 0408 0202 0211 0303 0102 0102 0510 0305
GOM2014East, 0102 0202 0306 0202 0104 0202 1111 0710
GOM2014East, 0102 1112 0203 0203 0404 0000 1111 0314
GOM2014East, 0304 0102 0103 0203 0104 0202 1212 0208
GOM2014East, 0105 0203 0406 0202 0404 0000 0811 1818
GOM2014East, 0109 0203 0312 0102 0404 0000 1214 0108
GOM2014East, 0207 0102 0607 0101 0404 0202 0611 1517
GOM2014East, 0101 0913 0310 0203 0404 0202 0305 0915
GOM2014East, 0104 0303 0608 0102 0104 0000 0000 0312
Pop
GOM2014West, 0101 0304 0707 0305 0204 0505 1010 0606
GOM2014West, 0409 0305 0308 0103 0404 0505 0710 0710
GOM2014West, 0303 0304 0312 0202 0404 0205 0410 0000
GOM2014West, 0404 0709 0408 0202 0404 0505 0310 0113
GOM2014West, 0202 0304 0407 0103 0106 0205 0811 0716
GOM2014West, 0106 0404 0203 0102 0304 0000 0000 0312
GOM2014West, 0103 0303 0304 0102 0104 0305 0510 0714
GOM2014West, 0108 0110 0104 0203 0104 0202 0210 0712
GOM2014West, 0103 0404 0303 0203 0405 0202 0311 0000
GOM2014West, 0409 0304 0112 0103 0404 0404 1010 0505
GOM2014West, 0107 0203 0507 0203 0404 0205 0912 0813
GOM2014West, 0101 0303 0711 0101 0104 0505 1111 0305
GOM2014West, 0305 0304 1213 0202 0104 0105 0112 0610
GOM2014West, 0103 0303 0312 0101 0204 0505 1111 0611
GOM2014West, 0204 0311 0307 0306 0404 0505 0110 0910
GOM2014West, 0101 0307 0812 0304 0104 0505 0304 0205
GOM2014West, 0102 0308 0307 0102 0204 0505 1011 1111
GOM2014West, 0104 0308 0610 0202 0404 0505 0410 0816
GOM2014West, 0205 0308 0406 0202 0204 0506 1010 0416
GOM2014West, 0104 0406 0308 0202 0204 0205 0105 0306
GOM2014West, 0103 0304 0410 0101 0404 0505 0409 0406
GOM2014West, 0202 0312 0413 0202 0204 0202 0000 0216
GOM2014West, 0101 0809 0407 0102 0204 0000 0000 1012
GOM2014West, 0102 0304 0412 0202 0104 0000 0000 0306
GOM2014West, 0101 0303 0414 0203 0404 0505 0000 0308
GOM2014West, 0103 0303 0308 0203 0205 0707 0510 0608
GOM2014West, 0104 0307 0208 0307 0505 0000 0105 0415
GOM2014West, 0104 0404 0710 0203 0505 0000 0105 0406
GOM2014West, 0105 0304 0507 0303 0305 0708 0410 0607
GOM2014West, 0205 0405 0313 0204 0305 0000 0106 0616
GOM2014West, 0106 0303 0406 0203 0000 0000 1011 0404
GOM2014West, 0404 0303 0409 0303 0000 0000 0508 0206
