# Supplementary material for: Genetic connectivity between Atlantic bluefin tuna larvae spawned in the Gulf of Mexico and in the Mediterranean Sea
Source: PeerJ. 2021 Jun 14;9:e11568. doi: 10.7717/peerj.11568 (PMC8210807; doi:10.7717/peerj.11568)
Supplement: Supplemental Information 8 — GenBank entries for nucleotide sequences: MT912036–MT91207. [file peerj-09-11568-s008.txt]

//
LOCUS       Tuna_larva_MED_BLUEFIN_2014_E-9 402 bp    DNA     linear   VRT
            20-AUG-2020
DEFINITION  Thunnus thynnus mitochondrion.
ACCESSION   MT912036 Tuna_larva_MED_BLUEFIN_2014_E-9
VERSION
KEYWORDS    .
SOURCE      mitochondrion Thunnus thynnus (Atlantic bluefin tuna)
  ORGANISM  Thunnus thynnus
            Eukaryota; Metazoa; Chordata; Craniata; Vertebrata; Euteleostomi;
            Actinopterygii; Neopterygii; Teleostei; Neoteleostei;
            Acanthomorphata; Pelagiaria; Scombriformes; Scombridae; Thunnus.
REFERENCE   1  (bases 1 to 402)
  AUTHORS   Johnstone,C., Perez,M., Malca,E., Quintanilla,J.M., Gerard,T.,
            Uriarte,A., Lozano-Peral,D., Alemany,F., Lamkin,J., Garcia,A. and
            Laiz-Carrion,R.
  TITLE     Genetic connectivity between Atlantic bluefin tuna (Thunnus
            thynnus) larvae spawned in the Gulf of Mexico and the
            NW-Mediterranean Balearic Sea
  JOURNAL   unpublished
REFERENCE   2  (bases 1 to 402)
  AUTHORS   Johnstone,C.
  TITLE     Direct Submission
  JOURNAL   Submitted (20-AUG-2020) Malaga Oceanography Center, Spanish
            Institute of Oceanography, Puerto Pesquero sn, Fuengirola, Malaga
            29640, Spain
COMMENT     Bankit Comment: ALT EMAIL:carolina@felipemilano.com
            Bankit Comment: TOTAL # OF SEQS:22
            
            ##Assembly-Data-START##
            Sequencing Technology :: Sanger dideoxy sequencing
            ##Assembly-Data-END##
FEATURES             Location/Qualifiers
     source          1..402
                     /organism="Thunnus thynnus"
                     /organelle="mitochondrion"
                     /mol_type="genomic DNA"
                     /isolation_source="North Western Mediterranean Sea"
                     /db_xref="taxon:8237"
                     /dev_stage="Larval"
                     /collection_date="06-2014"
     regulatory      <1..402
                     /regulatory_class="other"
                     /note="Partial_Control_Region"
BASE COUNT      142 a     79 c     55 g    126 t
ORIGIN      
        1 tcccaaagct aggattctaa attaaactat tctttgttcc accgtgcgcg catatttcaa
       61 tatgtctgcg catgtacata tatgtaatta caccatattc atatatggac catatataat
      121 aatgttttag gacatatatg tattaaaacc attactagta ttaaaccatt catatgtcaa
      181 taagtaatga agatttacat aaaccataca aataaacctt aacattcatc ttgaattcag
      241 gcgattaaac gagatttaag acctaacata aatctaaatc gtctaagcca taccaagtct
      301 cctcatctct gacatctcgt aaacttaagc gcagtaagag cctaccatcc agtccatttc
      361 ttaatgcata cggttattga aggtgaggga caataattgt gg
//
LOCUS       Tuna_larva_MED_BLUEFIN_2014_E-10 395 bp    DNA     linear   VRT
            20-AUG-2020
DEFINITION  Thunnus thynnus mitochondrion.
ACCESSION   MT912037 Tuna_larva_MED_BLUEFIN_2014_E-10
VERSION
KEYWORDS    .
SOURCE      mitochondrion Thunnus thynnus (Atlantic bluefin tuna)
  ORGANISM  Thunnus thynnus
            Eukaryota; Metazoa; Chordata; Craniata; Vertebrata; Euteleostomi;
            Actinopterygii; Neopterygii; Teleostei; Neoteleostei;
            Acanthomorphata; Pelagiaria; Scombriformes; Scombridae; Thunnus.
REFERENCE   1  (bases 1 to 395)
  AUTHORS   Johnstone,C., Perez,M., Malca,E., Quintanilla,J.M., Gerard,T.,
            Uriarte,A., Lozano-Peral,D., Alemany,F., Lamkin,J., Garcia,A. and
            Laiz-Carrion,R.
  TITLE     Genetic connectivity between Atlantic bluefin tuna (Thunnus
            thynnus) larvae spawned in the Gulf of Mexico and the
            NW-Mediterranean Balearic Sea
  JOURNAL   unpublished
REFERENCE   2  (bases 1 to 395)
  AUTHORS   Johnstone,C.
  TITLE     Direct Submission
  JOURNAL   Submitted (20-AUG-2020) Malaga Oceanography Center, Spanish
            Institute of Oceanography, Puerto Pesquero sn, Fuengirola, Malaga
            29640, Spain
COMMENT     Bankit Comment: ALT EMAIL:carolina@felipemilano.com
            Bankit Comment: TOTAL # OF SEQS:22
            
            ##Assembly-Data-START##
            Sequencing Technology :: Sanger dideoxy sequencing
            ##Assembly-Data-END##
FEATURES             Location/Qualifiers
     source          1..395
                     /organism="Thunnus thynnus"
                     /organelle="mitochondrion"
                     /mol_type="genomic DNA"
                     /isolation_source="North Western Mediterranean Sea"
                     /db_xref="taxon:8237"
                     /dev_stage="Larval"
                     /collection_date="06-2014"
     regulatory      <1..395
                     /regulatory_class="other"
                     /note="Partial_Control_Region"
BASE COUNT      145 a     80 c     49 g    121 t
ORIGIN      
        1 cccaaagcta ggattctaaa ttaaactatt ctttgttcca ccgtgcgcgc atatttcaat
       61 atgtctgcgc atgtacatat atgtaattac accatattca tatatagacc atacataata
      121 atgttttagg acatatatgt attaaaacca ttactagtat taaaccattc atatgtcaat
      181 aaataatgaa gatttacata aaccatacaa ataaatctca acattcatct tgaattcaag
      241 cgattaaacg agatttaaga cctaacataa atctaaatcg tctaagccat accaagtctc
      301 ctcatctctg acatctcgta aacttaagcg cagtaagagc ctaccatcca gtccatttct
      361 taatgcatac ggttattgaa ggtgagggac aataa
//
LOCUS       Tuna_larva_MED_BLUEFIN_2014_E-23 410 bp    DNA     linear   VRT
            20-AUG-2020
DEFINITION  Thunnus thynnus mitochondrion.
ACCESSION   MT912038 Tuna_larva_MED_BLUEFIN_2014_E-23
VERSION
KEYWORDS    .
SOURCE      mitochondrion Thunnus thynnus (Atlantic bluefin tuna)
  ORGANISM  Thunnus thynnus
            Eukaryota; Metazoa; Chordata; Craniata; Vertebrata; Euteleostomi;
            Actinopterygii; Neopterygii; Teleostei; Neoteleostei;
            Acanthomorphata; Pelagiaria; Scombriformes; Scombridae; Thunnus.
REFERENCE   1  (bases 1 to 410)
  AUTHORS   Johnstone,C., Perez,M., Malca,E., Quintanilla,J.M., Gerard,T.,
            Uriarte,A., Lozano-Peral,D., Alemany,F., Lamkin,J., Garcia,A. and
            Laiz-Carrion,R.
  TITLE     Genetic connectivity between Atlantic bluefin tuna (Thunnus
            thynnus) larvae spawned in the Gulf of Mexico and the
            NW-Mediterranean Balearic Sea
  JOURNAL   unpublished
REFERENCE   2  (bases 1 to 410)
  AUTHORS   Johnstone,C.
  TITLE     Direct Submission
  JOURNAL   Submitted (20-AUG-2020) Malaga Oceanography Center, Spanish
            Institute of Oceanography, Puerto Pesquero sn, Fuengirola, Malaga
            29640, Spain
COMMENT     Bankit Comment: ALT EMAIL:carolina@felipemilano.com
            Bankit Comment: TOTAL # OF SEQS:22
            
            ##Assembly-Data-START##
            Sequencing Technology :: Sanger dideoxy sequencing
            ##Assembly-Data-END##
FEATURES             Location/Qualifiers
     source          1..410
                     /organism="Thunnus thynnus"
                     /organelle="mitochondrion"
                     /mol_type="genomic DNA"
                     /isolation_source="North Western Mediterranean Sea"
                     /db_xref="taxon:8237"
                     /dev_stage="Larval"
                     /collection_date="06-2014"
     regulatory      <1..410
                     /regulatory_class="other"
                     /note="Partial_Control_Region"
BASE COUNT      146 a     84 c     54 g    126 t
ORIGIN      
        1 ttaccccaaa ctcccaaagc taggattgta aattaaacta ttctttgttc caccgtgcgc
       61 gcatatttca atatgtctgc gcatgtacat atatgtaatt acaccatatt catatatgga
      121 ccatatataa taatgtttta ggacatacat gtattaaaac cattactagt attaaaccat
      181 tcatatgtca ataagtaatg aagatttaca taaaccatac aaataaacct taacattcat
      241 cttgaattca ggcgattaaa cgagatttaa gacctaacat aaatctaaat cgtctaagcc
      301 ataccaagtc tcctcatctc tgacatctcg taaacttaag cgcagtaaga gcctaccatc
      361 cagtccattt cttaatgcat acggttattg aaggtgaggg acaataattg
//
LOCUS       Tuna_larva_MED_BLUEFIN_2014_9-5 405 bp    DNA     linear   VRT
            20-AUG-2020
DEFINITION  Thunnus thynnus mitochondrion.
ACCESSION   MT912039 Tuna_larva_MED_BLUEFIN_2014_9-5
VERSION
KEYWORDS    .
SOURCE      mitochondrion Thunnus thynnus (Atlantic bluefin tuna)
  ORGANISM  Thunnus thynnus
            Eukaryota; Metazoa; Chordata; Craniata; Vertebrata; Euteleostomi;
            Actinopterygii; Neopterygii; Teleostei; Neoteleostei;
            Acanthomorphata; Pelagiaria; Scombriformes; Scombridae; Thunnus.
REFERENCE   1  (bases 1 to 405)
  AUTHORS   Johnstone,C., Perez,M., Malca,E., Quintanilla,J.M., Gerard,T.,
            Uriarte,A., Lozano-Peral,D., Alemany,F., Lamkin,J., Garcia,A. and
            Laiz-Carrion,R.
  TITLE     Genetic connectivity between Atlantic bluefin tuna (Thunnus
            thynnus) larvae spawned in the Gulf of Mexico and the
            NW-Mediterranean Balearic Sea
  JOURNAL   unpublished
REFERENCE   2  (bases 1 to 405)
  AUTHORS   Johnstone,C.
  TITLE     Direct Submission
  JOURNAL   Submitted (20-AUG-2020) Malaga Oceanography Center, Spanish
            Institute of Oceanography, Puerto Pesquero sn, Fuengirola, Malaga
            29640, Spain
COMMENT     Bankit Comment: ALT EMAIL:carolina@felipemilano.com
            Bankit Comment: TOTAL # OF SEQS:22
            
            ##Assembly-Data-START##
            Sequencing Technology :: Sanger dideoxy sequencing
            ##Assembly-Data-END##
FEATURES             Location/Qualifiers
     source          1..405
                     /organism="Thunnus thynnus"
                     /organelle="mitochondrion"
                     /mol_type="genomic DNA"
                     /isolation_source="North Western Mediterranean Sea"
                     /db_xref="taxon:8237"
                     /dev_stage="Larval"
                     /collection_date="06-2014"
     regulatory      <1..405
                     /regulatory_class="other"
                     /note="Partial_Control_Region"
BASE COUNT      147 a     86 c     50 g    122 t
ORIGIN      
        1 taccccaaac tcccaaagct aggattctaa attaaactat tctttgttcc accgtgcgcg
       61 catatttcaa tatgtctgcg catgtacata tatgtaatta caccatattc atatatagac
      121 catatacaat aatgttttag gacatatatg tattaaaacc attactagta ttaaaccatt
      181 catatgtcaa taaataatga agatttacat aaaccatata aataagcctc aacattcacc
      241 ttgaattcag gcgattaaac gagatttaag acctaacata aatctaaatc gtctaagcca
      301 taccaagtct cctcatctct aacatctcgt aaacttaagc gcagtaagag cctaccatcc
      361 agtccatttc ttaatgcata cggttattga aggtgaggga caata
//
LOCUS       Tuna_larva_MED_BLUEFIN_2014_7-7 407 bp    DNA     linear   VRT
            20-AUG-2020
DEFINITION  Thunnus thynnus mitochondrion.
ACCESSION   MT912040 Tuna_larva_MED_BLUEFIN_2014_7-7
VERSION
KEYWORDS    .
SOURCE      mitochondrion Thunnus thynnus (Atlantic bluefin tuna)
  ORGANISM  Thunnus thynnus
            Eukaryota; Metazoa; Chordata; Craniata; Vertebrata; Euteleostomi;
            Actinopterygii; Neopterygii; Teleostei; Neoteleostei;
            Acanthomorphata; Pelagiaria; Scombriformes; Scombridae; Thunnus.
REFERENCE   1  (bases 1 to 407)
  AUTHORS   Johnstone,C., Perez,M., Malca,E., Quintanilla,J.M., Gerard,T.,
            Uriarte,A., Lozano-Peral,D., Alemany,F., Lamkin,J., Garcia,A. and
            Laiz-Carrion,R.
  TITLE     Genetic connectivity between Atlantic bluefin tuna (Thunnus
            thynnus) larvae spawned in the Gulf of Mexico and the
            NW-Mediterranean Balearic Sea
  JOURNAL   unpublished
REFERENCE   2  (bases 1 to 407)
  AUTHORS   Johnstone,C.
  TITLE     Direct Submission
  JOURNAL   Submitted (20-AUG-2020) Malaga Oceanography Center, Spanish
            Institute of Oceanography, Puerto Pesquero sn, Fuengirola, Malaga
            29640, Spain
COMMENT     Bankit Comment: ALT EMAIL:carolina@felipemilano.com
            Bankit Comment: TOTAL # OF SEQS:22
            
            ##Assembly-Data-START##
            Sequencing Technology :: Sanger dideoxy sequencing
            ##Assembly-Data-END##
FEATURES             Location/Qualifiers
     source          1..407
                     /organism="Thunnus thynnus"
                     /organelle="mitochondrion"
                     /mol_type="genomic DNA"
                     /isolation_source="North Western Mediterranean Sea"
                     /db_xref="taxon:8237"
                     /dev_stage="Larval"
                     /collection_date="06-2014"
     regulatory      <1..407
                     /regulatory_class="other"
                     /note="Partial_Control_Region"
BASE COUNT      147 a     85 c     51 g    124 t
ORIGIN      
        1 ttaccccaaa ctcccaaagc taggattcta aattaaacta ttctttgttc caccgtgcgc
       61 gcatatttca atatgtctgc gcatgtacat atatgtaatt acaccatatt catatataga
      121 ccatatataa taatgtttta ggacatatat gtattaaaac cattactagt attaaaccat
      181 tcatatgtca ataaataatg aagatttaca taaaccatac aaataaacct caacattcat
      241 cttgaattca ggcgattaaa cgagatttaa gacctagcat aaatctaaat cgtctaagcc
      301 ataccaagtc tcctcatctc tgacatctac gtaaacttaa gcgcagtaag agcctaccat
      361 ccagtccatt tcttaatgca tacggttatt gaaggtgagg gacaata
//
LOCUS       Tuna_larva_MED_BLUEFIN_2014_E11SC 408 bp    DNA     linear   VRT
            20-AUG-2020
DEFINITION  Thunnus thynnus mitochondrion.
ACCESSION   MT912041 Tuna_larva_MED_BLUEFIN_2014_E11SC
VERSION
KEYWORDS    .
SOURCE      mitochondrion Thunnus thynnus (Atlantic bluefin tuna)
  ORGANISM  Thunnus thynnus
            Eukaryota; Metazoa; Chordata; Craniata; Vertebrata; Euteleostomi;
            Actinopterygii; Neopterygii; Teleostei; Neoteleostei;
            Acanthomorphata; Pelagiaria; Scombriformes; Scombridae; Thunnus.
REFERENCE   1  (bases 1 to 408)
  AUTHORS   Johnstone,C., Perez,M., Malca,E., Quintanilla,J.M., Gerard,T.,
            Uriarte,A., Lozano-Peral,D., Alemany,F., Lamkin,J., Garcia,A. and
            Laiz-Carrion,R.
  TITLE     Genetic connectivity between Atlantic bluefin tuna (Thunnus
            thynnus) larvae spawned in the Gulf of Mexico and the
            NW-Mediterranean Balearic Sea
  JOURNAL   unpublished
REFERENCE   2  (bases 1 to 408)
  AUTHORS   Johnstone,C.
  TITLE     Direct Submission
  JOURNAL   Submitted (20-AUG-2020) Malaga Oceanography Center, Spanish
            Institute of Oceanography, Puerto Pesquero sn, Fuengirola, Malaga
            29640, Spain
COMMENT     Bankit Comment: ALT EMAIL:carolina@felipemilano.com
            Bankit Comment: TOTAL # OF SEQS:22
            
            ##Assembly-Data-START##
            Sequencing Technology :: Sanger dideoxy sequencing
            ##Assembly-Data-END##
FEATURES             Location/Qualifiers
     source          1..408
                     /organism="Thunnus thynnus"
                     /organelle="mitochondrion"
                     /mol_type="genomic DNA"
                     /isolation_source="North Western Mediterranean Sea"
                     /db_xref="taxon:8237"
                     /dev_stage="Larval"
                     /collection_date="06-2014"
     regulatory      <1..408
                     /regulatory_class="other"
                     /note="Partial_Control_Region"
BASE COUNT      147 a     85 c     51 g    125 t
ORIGIN      
        1 ttaccccaaa ctcccaaagc taggattcta aattaaacta ttctttgttc caccgtgcgc
       61 gcatatttca atatgtctgc gcatgtacat atatgtaatt acaccatatt catatataga
      121 ccatatataa taatgtttta ggacatatat gtattaaaac cattactagt attaaaccat
      181 tcatatgtca ataaataatg aagatttaca taaaccatac agataaacct caacattcat
      241 cttgaattca ggtgattaaa cgagatttaa gacctaacat aaacctaaat cgtctaagcc
      301 ataccaagtc tcctcatctc tgacatctcg taaacttaag cgcagtaaga gcctaccatc
      361 cagtccattt cttaatgcat acggttattg aaggtgaggg acaataat
//
LOCUS       Tuna_larva_MED_BLUEFIN_2014_E_13SC 395 bp    DNA     linear   VRT
            20-AUG-2020
DEFINITION  Thunnus thynnus mitochondrion.
ACCESSION   MT912042 Tuna_larva_MED_BLUEFIN_2014_E_13SC
VERSION
KEYWORDS    .
SOURCE      mitochondrion Thunnus thynnus (Atlantic bluefin tuna)
  ORGANISM  Thunnus thynnus
            Eukaryota; Metazoa; Chordata; Craniata; Vertebrata; Euteleostomi;
            Actinopterygii; Neopterygii; Teleostei; Neoteleostei;
            Acanthomorphata; Pelagiaria; Scombriformes; Scombridae; Thunnus.
REFERENCE   1  (bases 1 to 395)
  AUTHORS   Johnstone,C., Perez,M., Malca,E., Quintanilla,J.M., Gerard,T.,
            Uriarte,A., Lozano-Peral,D., Alemany,F., Lamkin,J., Garcia,A. and
            Laiz-Carrion,R.
  TITLE     Genetic connectivity between Atlantic bluefin tuna (Thunnus
            thynnus) larvae spawned in the Gulf of Mexico and the
            NW-Mediterranean Balearic Sea
  JOURNAL   unpublished
REFERENCE   2  (bases 1 to 395)
  AUTHORS   Johnstone,C.
  TITLE     Direct Submission
  JOURNAL   Submitted (20-AUG-2020) Malaga Oceanography Center, Spanish
            Institute of Oceanography, Puerto Pesquero sn, Fuengirola, Malaga
            29640, Spain
COMMENT     Bankit Comment: ALT EMAIL:carolina@felipemilano.com
            Bankit Comment: TOTAL # OF SEQS:22
            
            ##Assembly-Data-START##
            Sequencing Technology :: Sanger dideoxy sequencing
            ##Assembly-Data-END##
FEATURES             Location/Qualifiers
     source          1..395
                     /organism="Thunnus thynnus"
                     /organelle="mitochondrion"
                     /mol_type="genomic DNA"
                     /isolation_source="North Western Mediterranean Sea"
                     /db_xref="taxon:8237"
                     /dev_stage="Larval"
                     /collection_date="06-2014"
     regulatory      <1..395
                     /regulatory_class="other"
                     /note="Partial_Control_Region"
BASE COUNT      143 a     82 c     50 g    120 t
ORIGIN      
        1 tcccaaagct aggattctaa attaaactat tctttgttcc accgtgcgcg catatttcaa
       61 tatgtctgcg catgtacata tatgtaatta caccatattc atatatagac catatacaat
      121 aatgttttag gacatatatg tattaaaacc attactagta ttaaaccatt catatgtcaa
      181 taaataatga agatttacat aaaccatata aataagcctc aacactcacc ttgaattcag
      241 gcgattaaac gagatttaag acctaacata aatctaaatc gtctaagcca taccaagtct
      301 cctcatctct aacatctcgt aaacttaagc gcagtaagag cctaccatcc agtccatttc
      361 ttaatgcata cggttattga aggtgaggga caata
//
LOCUS       Tuna_larva_MED_BLUEFIN_2014_1-1 400 bp    DNA     linear   VRT
            20-AUG-2020
DEFINITION  Thunnus thynnus mitochondrion.
ACCESSION   MT912043 Tuna_larva_MED_BLUEFIN_2014_1-1
VERSION
KEYWORDS    .
SOURCE      mitochondrion Thunnus thynnus (Atlantic bluefin tuna)
  ORGANISM  Thunnus thynnus
            Eukaryota; Metazoa; Chordata; Craniata; Vertebrata; Euteleostomi;
            Actinopterygii; Neopterygii; Teleostei; Neoteleostei;
            Acanthomorphata; Pelagiaria; Scombriformes; Scombridae; Thunnus.
REFERENCE   1  (bases 1 to 400)
  AUTHORS   Johnstone,C., Perez,M., Malca,E., Quintanilla,J.M., Gerard,T.,
            Uriarte,A., Lozano-Peral,D., Alemany,F., Lamkin,J., Garcia,A. and
            Laiz-Carrion,R.
  TITLE     Genetic connectivity between Atlantic bluefin tuna (Thunnus
            thynnus) larvae spawned in the Gulf of Mexico and the
            NW-Mediterranean Balearic Sea
  JOURNAL   unpublished
REFERENCE   2  (bases 1 to 400)
  AUTHORS   Johnstone,C.
  TITLE     Direct Submission
  JOURNAL   Submitted (20-AUG-2020) Malaga Oceanography Center, Spanish
            Institute of Oceanography, Puerto Pesquero sn, Fuengirola, Malaga
            29640, Spain
COMMENT     Bankit Comment: ALT EMAIL:carolina@felipemilano.com
            Bankit Comment: TOTAL # OF SEQS:22
            
            ##Assembly-Data-START##
            Sequencing Technology :: Sanger dideoxy sequencing
            ##Assembly-Data-END##
FEATURES             Location/Qualifiers
     source          1..400
                     /organism="Thunnus thynnus"
                     /organelle="mitochondrion"
                     /mol_type="genomic DNA"
                     /isolation_source="North Western Mediterranean Sea"
                     /db_xref="taxon:8237"
                     /dev_stage="Larval"
                     /collection_date="06-2014"
     regulatory      <1..400
                     /regulatory_class="other"
                     /note="Partial_Control_Region"
BASE COUNT      144 a     80 c     51 g    125 t
ORIGIN      
        1 tcccaaagct aggattctaa attaaactat tctttgttcc accgtgcgcg catatttcaa
       61 tatgtctgcg catgtacata tatgtaatta caccatattc atatatagac catatataat
      121 aatgttttag gacatatatg tattaaaacc attactagta ttaaaccatt catatgtcaa
      181 taaataatga agatttacat aaaccataca aataaacctc aacattcatc ttgaattcag
      241 gcgattaaac gagatttaag acctaacata aatctaaatc gtctaagcca taccaagtct
      301 cctcatctct gacatctcgt aaacttaagc gcagtaagag cctaccatcc agtccatttc
      361 ttaatgcata cggttattga aggtgaggga caataattgt
//
LOCUS       Tuna_larva_MED_BLUEFIN_2014_1-7 397 bp    DNA     linear   VRT
            20-AUG-2020
DEFINITION  Thunnus thynnus mitochondrion.
ACCESSION   MT912044 Tuna_larva_MED_BLUEFIN_2014_1-7
VERSION
KEYWORDS    .
SOURCE      mitochondrion Thunnus thynnus (Atlantic bluefin tuna)
  ORGANISM  Thunnus thynnus
            Eukaryota; Metazoa; Chordata; Craniata; Vertebrata; Euteleostomi;
            Actinopterygii; Neopterygii; Teleostei; Neoteleostei;
            Acanthomorphata; Pelagiaria; Scombriformes; Scombridae; Thunnus.
REFERENCE   1  (bases 1 to 397)
  AUTHORS   Johnstone,C., Perez,M., Malca,E., Quintanilla,J.M., Gerard,T.,
            Uriarte,A., Lozano-Peral,D., Alemany,F., Lamkin,J., Garcia,A. and
            Laiz-Carrion,R.
  TITLE     Genetic connectivity between Atlantic bluefin tuna (Thunnus
            thynnus) larvae spawned in the Gulf of Mexico and the
            NW-Mediterranean Balearic Sea
  JOURNAL   unpublished
REFERENCE   2  (bases 1 to 397)
  AUTHORS   Johnstone,C.
  TITLE     Direct Submission
  JOURNAL   Submitted (20-AUG-2020) Malaga Oceanography Center, Spanish
            Institute of Oceanography, Puerto Pesquero sn, Fuengirola, Malaga
            29640, Spain
COMMENT     Bankit Comment: ALT EMAIL:carolina@felipemilano.com
            Bankit Comment: TOTAL # OF SEQS:22
            
            ##Assembly-Data-START##
            Sequencing Technology :: Sanger dideoxy sequencing
            ##Assembly-Data-END##
FEATURES             Location/Qualifiers
     source          1..397
                     /organism="Thunnus thynnus"
                     /organelle="mitochondrion"
                     /mol_type="genomic DNA"
                     /isolation_source="North Western Mediterranean Sea"
                     /db_xref="taxon:8237"
                     /dev_stage="Larval"
                     /collection_date="06-2014"
     regulatory      <1..397
                     /regulatory_class="other"
                     /note="Partial_Control_Region"
BASE COUNT      144 a     81 c     51 g    121 t
ORIGIN      
        1 ccaaagctag gattctaaat taaactattc tttgttccac cgtgcgcgca tatttcaata
       61 tgtctgcgca tgtacatata tgtaattaca ccatattcat atatagacca tatataataa
      121 tgttttagga catatatgta ttaaaaccat tactagtatt aaaccattca tatgccaaca
      181 aataatgaag atttacataa accatacaaa taaaccccaa cattcatctt gaattcaggt
      241 gattaaacga gatttaagac ctaacataaa tctaaatcgt ctaagccata ccaagtctcc
      301 tcatctctga catctcgtaa acttaagcgc agtaagagcc taccatccag tccatttctt
      361 aatgcatacg gttattgaag gtgagggaca ataattg
//
LOCUS       Tuna_larva_MED_BLUEFIN_2014_7-1 400 bp    DNA     linear   VRT
            20-AUG-2020
DEFINITION  Thunnus thynnus mitochondrion.
ACCESSION   MT912045 Tuna_larva_MED_BLUEFIN_2014_7-1
VERSION
KEYWORDS    .
SOURCE      mitochondrion Thunnus thynnus (Atlantic bluefin tuna)
  ORGANISM  Thunnus thynnus
            Eukaryota; Metazoa; Chordata; Craniata; Vertebrata; Euteleostomi;
            Actinopterygii; Neopterygii; Teleostei; Neoteleostei;
            Acanthomorphata; Pelagiaria; Scombriformes; Scombridae; Thunnus.
REFERENCE   1  (bases 1 to 400)
  AUTHORS   Johnstone,C., Perez,M., Malca,E., Quintanilla,J.M., Gerard,T.,
            Uriarte,A., Lozano-Peral,D., Alemany,F., Lamkin,J., Garcia,A. and
            Laiz-Carrion,R.
  TITLE     Genetic connectivity between Atlantic bluefin tuna (Thunnus
            thynnus) larvae spawned in the Gulf of Mexico and the
            NW-Mediterranean Balearic Sea
  JOURNAL   unpublished
REFERENCE   2  (bases 1 to 400)
  AUTHORS   Johnstone,C.
  TITLE     Direct Submission
  JOURNAL   Submitted (20-AUG-2020) Malaga Oceanography Center, Spanish
            Institute of Oceanography, Puerto Pesquero sn, Fuengirola, Malaga
            29640, Spain
COMMENT     Bankit Comment: ALT EMAIL:carolina@felipemilano.com
            Bankit Comment: TOTAL # OF SEQS:22
            
            ##Assembly-Data-START##
            Sequencing Technology :: Sanger dideoxy sequencing
            ##Assembly-Data-END##
FEATURES             Location/Qualifiers
     source          1..400
                     /organism="Thunnus thynnus"
                     /organelle="mitochondrion"
                     /mol_type="genomic DNA"
                     /isolation_source="North Western Mediterranean Sea"
                     /db_xref="taxon:8237"
                     /dev_stage="Larval"
                     /collection_date="06-2014"
     regulatory      <1..400
                     /regulatory_class="other"
                     /note="Partial_Control_Region"
BASE COUNT      146 a     81 c     50 g    123 t
ORIGIN      
        1 ctcccaaagc taggattcta aattaaacta ttctttgttc caccgtgcgc gcatatttca
       61 atatgtctgc gcatgtacat atatgtaatt acaccatatc catatataga ccatatataa
      121 taatgtttta ggacatatat gtattaaaac cattactagt attaaaccat tcatatgtca
      181 ataaataatg aagatttaca taaaccatac aaataaacct caacattcat attgaattca
      241 agcgattaaa cgagatttaa gacctaacat aaatctaaat cgtctaagcc ataccaagtc
      301 tcctcatctc tgacatctcg taaacttaag cgcagtaaga gcctaccatc cagtccattt
      361 cttaatgcat acggttattg aaggtgaggg acaataattg
//
LOCUS       Tuna_larva_MED_BLUEFIN_2014_1-2 400 bp    DNA     linear   VRT
            20-AUG-2020
DEFINITION  Thunnus thynnus mitochondrion.
ACCESSION   MT912046 Tuna_larva_MED_BLUEFIN_2014_1-2
VERSION
KEYWORDS    .
SOURCE      mitochondrion Thunnus thynnus (Atlantic bluefin tuna)
  ORGANISM  Thunnus thynnus
            Eukaryota; Metazoa; Chordata; Craniata; Vertebrata; Euteleostomi;
            Actinopterygii; Neopterygii; Teleostei; Neoteleostei;
            Acanthomorphata; Pelagiaria; Scombriformes; Scombridae; Thunnus.
REFERENCE   1  (bases 1 to 400)
  AUTHORS   Johnstone,C., Perez,M., Malca,E., Quintanilla,J.M., Gerard,T.,
            Uriarte,A., Lozano-Peral,D., Alemany,F., Lamkin,J., Garcia,A. and
            Laiz-Carrion,R.
  TITLE     Genetic connectivity between Atlantic bluefin tuna (Thunnus
            thynnus) larvae spawned in the Gulf of Mexico and the
            NW-Mediterranean Balearic Sea
  JOURNAL   unpublished
REFERENCE   2  (bases 1 to 400)
  AUTHORS   Johnstone,C.
  TITLE     Direct Submission
  JOURNAL   Submitted (20-AUG-2020) Malaga Oceanography Center, Spanish
            Institute of Oceanography, Puerto Pesquero sn, Fuengirola, Malaga
            29640, Spain
COMMENT     Bankit Comment: ALT EMAIL:carolina@felipemilano.com
            Bankit Comment: TOTAL # OF SEQS:22
            
            ##Assembly-Data-START##
            Sequencing Technology :: Sanger dideoxy sequencing
            ##Assembly-Data-END##
FEATURES             Location/Qualifiers
     source          1..400
                     /organism="Thunnus thynnus"
                     /organelle="mitochondrion"
                     /mol_type="genomic DNA"
                     /isolation_source="North Western Mediterranean Sea"
                     /db_xref="taxon:8237"
                     /dev_stage="Larval"
                     /collection_date="06-2014"
     regulatory      <1..400
                     /regulatory_class="other"
                     /note="Partial_Control_Region"
BASE COUNT      144 a     80 c     51 g    125 t
ORIGIN      
        1 ctcccaaagc taggattcta aattaaacta ttctttgttc caccgtgcgc gcatatttca
       61 atatgtctgc gcatgtacat atatgtaatt acaccatatt catatataga ccatatataa
      121 taatgtttta ggacatatat gtattaaaac cattactagt attaaaccat tcatatgtca
      181 ataaataatg aagatttaca taaaccatac aaataaacct caacattcat cttgaattca
      241 ggtgattaaa cgagatttaa gacctaacat aaatctaaat cgtctaagcc ataccaagtc
      301 tcctcatctc tgacatctcg taaacttaag cgcagtaaga gcctaccatc cagtccattt
      361 cttaatgcat acggttattg aaggtgaggg acaataattg
//
LOCUS       Tuna_larva_MED_BLUEFIN_2014_1-5 410 bp    DNA     linear   VRT
            20-AUG-2020
DEFINITION  Thunnus thynnus mitochondrion.
ACCESSION   MT912047 Tuna_larva_MED_BLUEFIN_2014_1-5
VERSION
KEYWORDS    .
SOURCE      mitochondrion Thunnus thynnus (Atlantic bluefin tuna)
  ORGANISM  Thunnus thynnus
            Eukaryota; Metazoa; Chordata; Craniata; Vertebrata; Euteleostomi;
            Actinopterygii; Neopterygii; Teleostei; Neoteleostei;
            Acanthomorphata; Pelagiaria; Scombriformes; Scombridae; Thunnus.
REFERENCE   1  (bases 1 to 410)
  AUTHORS   Johnstone,C., Perez,M., Malca,E., Quintanilla,J.M., Gerard,T.,
            Uriarte,A., Lozano-Peral,D., Alemany,F., Lamkin,J., Garcia,A. and
            Laiz-Carrion,R.
  TITLE     Genetic connectivity between Atlantic bluefin tuna (Thunnus
            thynnus) larvae spawned in the Gulf of Mexico and the
            NW-Mediterranean Balearic Sea
  JOURNAL   unpublished
REFERENCE   2  (bases 1 to 410)
  AUTHORS   Johnstone,C.
  TITLE     Direct Submission
  JOURNAL   Submitted (20-AUG-2020) Malaga Oceanography Center, Spanish
            Institute of Oceanography, Puerto Pesquero sn, Fuengirola, Malaga
            29640, Spain
COMMENT     Bankit Comment: ALT EMAIL:carolina@felipemilano.com
            Bankit Comment: TOTAL # OF SEQS:22
            
            ##Assembly-Data-START##
            Sequencing Technology :: Sanger dideoxy sequencing
            ##Assembly-Data-END##
FEATURES             Location/Qualifiers
     source          1..410
                     /organism="Thunnus thynnus"
                     /organelle="mitochondrion"
                     /mol_type="genomic DNA"
                     /isolation_source="North Western Mediterranean Sea"
                     /db_xref="taxon:8237"
                     /dev_stage="Larval"
                     /collection_date="06-2014"
     regulatory      <1..410
                     /regulatory_class="other"
                     /note="Partial_Control_Region"
BASE COUNT      149 a     85 c     51 g    125 t
ORIGIN      
        1 ttaccccaaa ctcccaaagc taggattcta aattaaacta ttctttgttc caccgtgcgc
       61 gcatatttca atatgtctgc gcatgtacat atatgtaatt acaccatact catatataga
      121 ccatatataa taatgtttta ggacatatat gtattaaaac cattactagt attaaaccat
      181 tcatatgtca ataaataatg aagatttaca taaaccatac aaataaacct caacattcat
      241 attgaattca ggcgattaaa cgagatttaa gacctaacat aaatctaaat cgtctaagcc
      301 ataccaagtc tcctcatctc tgacatctcg taaacttaag cgcagtaaga gcctaccatc
      361 cagtccattt cttaatgcat acggttattg aaggtgaggg acaataattg
//
LOCUS       Tuna_larva_MED_BLUEFIN_2014_3-2 398 bp    DNA     linear   VRT
            20-AUG-2020
DEFINITION  Thunnus thynnus mitochondrion.
ACCESSION   MT912048 Tuna_larva_MED_BLUEFIN_2014_3-2
VERSION
KEYWORDS    .
SOURCE      mitochondrion Thunnus thynnus (Atlantic bluefin tuna)
  ORGANISM  Thunnus thynnus
            Eukaryota; Metazoa; Chordata; Craniata; Vertebrata; Euteleostomi;
            Actinopterygii; Neopterygii; Teleostei; Neoteleostei;
            Acanthomorphata; Pelagiaria; Scombriformes; Scombridae; Thunnus.
REFERENCE   1  (bases 1 to 398)
  AUTHORS   Johnstone,C., Perez,M., Malca,E., Quintanilla,J.M., Gerard,T.,
            Uriarte,A., Lozano-Peral,D., Alemany,F., Lamkin,J., Garcia,A. and
            Laiz-Carrion,R.
  TITLE     Genetic connectivity between Atlantic bluefin tuna (Thunnus
            thynnus) larvae spawned in the Gulf of Mexico and the
            NW-Mediterranean Balearic Sea
  JOURNAL   unpublished
REFERENCE   2  (bases 1 to 398)
  AUTHORS   Johnstone,C.
  TITLE     Direct Submission
  JOURNAL   Submitted (20-AUG-2020) Malaga Oceanography Center, Spanish
            Institute of Oceanography, Puerto Pesquero sn, Fuengirola, Malaga
            29640, Spain
COMMENT     Bankit Comment: ALT EMAIL:carolina@felipemilano.com
            Bankit Comment: TOTAL # OF SEQS:22
            
            ##Assembly-Data-START##
            Sequencing Technology :: Sanger dideoxy sequencing
            ##Assembly-Data-END##
FEATURES             Location/Qualifiers
     source          1..398
                     /organism="Thunnus thynnus"
                     /organelle="mitochondrion"
                     /mol_type="genomic DNA"
                     /isolation_source="North Western Mediterranean Sea"
                     /db_xref="taxon:8237"
                     /dev_stage="Larval"
                     /collection_date="06-2014"
     regulatory      <1..398
                     /regulatory_class="other"
                     /note="Partial_Control_Region"
BASE COUNT      142 a     81 c     52 g    123 t
ORIGIN      
        1 ctcccaaagc taggattcta aattaaacta ttctttgttc caccgtgcgc gcatatttca
       61 atatgtctgc gcatgtacat atatgtaatt acaccatatt catatatgga ccatatataa
      121 taatgtttta ggacatacat gtattaaaac cattactagt attaaaccat tcatatgtca
      181 ataagtaatg aagatttaca taaaccatac aaataaacct taacattcat cttgaattca
      241 ggcgattaaa cgagatttaa gacctaacat aaatctaaat cgtctaagcc ataccaagtc
      301 tcctcatctc tgacatctcg taaacttaag cgcagtaaga gcctaccatc cagtccattt
      361 cttaatgcat acggttattg aaggtgaggg acaataat
//
LOCUS       Tuna_larva_MED_BLUEFIN_2014_3-5 399 bp    DNA     linear   VRT
            20-AUG-2020
DEFINITION  Thunnus thynnus mitochondrion.
ACCESSION   MT912049 Tuna_larva_MED_BLUEFIN_2014_3-5
VERSION
KEYWORDS    .
SOURCE      mitochondrion Thunnus thynnus (Atlantic bluefin tuna)
  ORGANISM  Thunnus thynnus
            Eukaryota; Metazoa; Chordata; Craniata; Vertebrata; Euteleostomi;
            Actinopterygii; Neopterygii; Teleostei; Neoteleostei;
            Acanthomorphata; Pelagiaria; Scombriformes; Scombridae; Thunnus.
REFERENCE   1  (bases 1 to 399)
  AUTHORS   Johnstone,C., Perez,M., Malca,E., Quintanilla,J.M., Gerard,T.,
            Uriarte,A., Lozano-Peral,D., Alemany,F., Lamkin,J., Garcia,A. and
            Laiz-Carrion,R.
  TITLE     Genetic connectivity between Atlantic bluefin tuna (Thunnus
            thynnus) larvae spawned in the Gulf of Mexico and the
            NW-Mediterranean Balearic Sea
  JOURNAL   unpublished
REFERENCE   2  (bases 1 to 399)
  AUTHORS   Johnstone,C.
  TITLE     Direct Submission
  JOURNAL   Submitted (20-AUG-2020) Malaga Oceanography Center, Spanish
            Institute of Oceanography, Puerto Pesquero sn, Fuengirola, Malaga
            29640, Spain
COMMENT     Bankit Comment: ALT EMAIL:carolina@felipemilano.com
            Bankit Comment: TOTAL # OF SEQS:22
            
            ##Assembly-Data-START##
            Sequencing Technology :: Sanger dideoxy sequencing
            ##Assembly-Data-END##
FEATURES             Location/Qualifiers
     source          1..399
                     /organism="Thunnus thynnus"
                     /organelle="mitochondrion"
                     /mol_type="genomic DNA"
                     /isolation_source="North Western Mediterranean Sea"
                     /db_xref="taxon:8237"
                     /dev_stage="Larval"
                     /collection_date="06-2014"
     regulatory      <1..399
                     /regulatory_class="other"
                     /note="Partial_Control_Region"
BASE COUNT      144 a     81 c     51 g    123 t
ORIGIN      
        1 ctcccaaagc taggattcta aattaaacta ttctttgttc caccgtgcgc gcatatttca
       61 atatgtctgc gcatgtacat atatgtaatt acaccatatt catatataga ccatatataa
      121 taatgtttta ggacatatat gtattaaaac cattactagt attaaaccat tcatatgtca
      181 ataaataatg aagatttaca taaaccatac aagtaagcct caacattcat cttgaattca
      241 agcgattaaa cgagatttaa gacctaacat aaatctaaat cgtctaagcc ataccaagtc
      301 tcctcatctc tgacatctcg taaacttaag cgcagtaaga acctaccatc cagtccattt
      361 cttaatgcat acggttattg aaggtgaggg acaataatg
//
LOCUS       Tuna_larva_MED_BLUEFIN_2014_6-1 408 bp    DNA     linear   VRT
            20-AUG-2020
DEFINITION  Thunnus thynnus mitochondrion.
ACCESSION   MT912050 Tuna_larva_MED_BLUEFIN_2014_6-1
VERSION
KEYWORDS    .
SOURCE      mitochondrion Thunnus thynnus (Atlantic bluefin tuna)
  ORGANISM  Thunnus thynnus
            Eukaryota; Metazoa; Chordata; Craniata; Vertebrata; Euteleostomi;
            Actinopterygii; Neopterygii; Teleostei; Neoteleostei;
            Acanthomorphata; Pelagiaria; Scombriformes; Scombridae; Thunnus.
REFERENCE   1  (bases 1 to 408)
  AUTHORS   Johnstone,C., Perez,M., Malca,E., Quintanilla,J.M., Gerard,T.,
            Uriarte,A., Lozano-Peral,D., Alemany,F., Lamkin,J., Garcia,A. and
            Laiz-Carrion,R.
  TITLE     Genetic connectivity between Atlantic bluefin tuna (Thunnus
            thynnus) larvae spawned in the Gulf of Mexico and the
            NW-Mediterranean Balearic Sea
  JOURNAL   unpublished
REFERENCE   2  (bases 1 to 408)
  AUTHORS   Johnstone,C.
  TITLE     Direct Submission
  JOURNAL   Submitted (20-AUG-2020) Malaga Oceanography Center, Spanish
            Institute of Oceanography, Puerto Pesquero sn, Fuengirola, Malaga
            29640, Spain
COMMENT     Bankit Comment: ALT EMAIL:carolina@felipemilano.com
            Bankit Comment: TOTAL # OF SEQS:22
            
            ##Assembly-Data-START##
            Sequencing Technology :: Sanger dideoxy sequencing
            ##Assembly-Data-END##
FEATURES             Location/Qualifiers
     source          1..408
                     /organism="Thunnus thynnus"
                     /organelle="mitochondrion"
                     /mol_type="genomic DNA"
                     /isolation_source="North Western Mediterranean Sea"
                     /db_xref="taxon:8237"
                     /dev_stage="Larval"
                     /collection_date="06-2014"
     regulatory      <1..408
                     /regulatory_class="other"
                     /note="Partial_Control_Region"
BASE COUNT      150 a     86 c     49 g    123 t
ORIGIN      
        1 ttaccccaaa actcccaaag ctaggattct aaattaaact attctttgtt ccaccgtgcg
       61 cgcatatttc aatatgtctg cgcatgtaca tatatgtaat tacaccatat ccatatatag
      121 accatatata ataatgtttt aggacatata tgtattaaaa ccattactag tattaaacca
      181 ttcatatgtc aataaataat gaagatttac ataaaccata caaataaacc tcaacattca
      241 tcttgaattc aggcgattaa acgagattta agacctaaca taaatctaaa tcgtctaagc
      301 cataccaagt ctcctcatct ctgacatctc gtaaacttaa gcgcagtaag aacctaccat
      361 ccagtccatt tcttaatgca tacggttatt gaaggtgagg gacaataa
//
LOCUS       Tuna_larva_MED_BLUEFIN_2014_9-2 402 bp    DNA     linear   VRT
            20-AUG-2020
DEFINITION  Thunnus thynnus mitochondrion.
ACCESSION   MT912051 Tuna_larva_MED_BLUEFIN_2014_9-2
VERSION
KEYWORDS    .
SOURCE      mitochondrion Thunnus thynnus (Atlantic bluefin tuna)
  ORGANISM  Thunnus thynnus
            Eukaryota; Metazoa; Chordata; Craniata; Vertebrata; Euteleostomi;
            Actinopterygii; Neopterygii; Teleostei; Neoteleostei;
            Acanthomorphata; Pelagiaria; Scombriformes; Scombridae; Thunnus.
REFERENCE   1  (bases 1 to 402)
  AUTHORS   Johnstone,C., Perez,M., Malca,E., Quintanilla,J.M., Gerard,T.,
            Uriarte,A., Lozano-Peral,D., Alemany,F., Lamkin,J., Garcia,A. and
            Laiz-Carrion,R.
  TITLE     Genetic connectivity between Atlantic bluefin tuna (Thunnus
            thynnus) larvae spawned in the Gulf of Mexico and the
            NW-Mediterranean Balearic Sea
  JOURNAL   unpublished
REFERENCE   2  (bases 1 to 402)
  AUTHORS   Johnstone,C.
  TITLE     Direct Submission
  JOURNAL   Submitted (20-AUG-2020) Malaga Oceanography Center, Spanish
            Institute of Oceanography, Puerto Pesquero sn, Fuengirola, Malaga
            29640, Spain
COMMENT     Bankit Comment: ALT EMAIL:carolina@felipemilano.com
            Bankit Comment: TOTAL # OF SEQS:22
            
            ##Assembly-Data-START##
            Sequencing Technology :: Sanger dideoxy sequencing
            ##Assembly-Data-END##
FEATURES             Location/Qualifiers
     source          1..402
                     /organism="Thunnus thynnus"
                     /organelle="mitochondrion"
                     /mol_type="genomic DNA"
                     /isolation_source="North Western Mediterranean Sea"
                     /db_xref="taxon:8237"
                     /dev_stage="Larval"
                     /collection_date="06-2014"
     regulatory      <1..402
                     /regulatory_class="other"
                     /note="Partial_Control_Region"
BASE COUNT      144 a     83 c     51 g    124 t
ORIGIN      
        1 ttaccccaaa ctcccaaagc taggattcta aattaaacta ttctttgttc caccgtgcgc
       61 gcatatttca atatgtctgc gcatgtacat atatgtaatt acaccatatt tatatataga
      121 ccatatataa taatgtttta ggacatatat gtattaaaac cattactagt attaaaccat
      181 tcatatgtca ataaataatg aagatttaca taaaccatac aaataaacct caacattcat
      241 cttgaattca ggcgattaaa cgagatttaa gacctagcat aaatctaaat cgtctaagcc
      301 ataccaagtc tcctcatctc tgacatctac gtaaacttaa gcgcagtaag agcctaccat
      361 ccagtccatt tcttaatgca tacggttatt gaaggtgagg ga
//
LOCUS       Tuna_larva_MED_BLUEFIN_2014_13-7 396 bp    DNA     linear   VRT
            20-AUG-2020
DEFINITION  Thunnus thynnus mitochondrion.
ACCESSION   MT912052 Tuna_larva_MED_BLUEFIN_2014_13-7
VERSION
KEYWORDS    .
SOURCE      mitochondrion Thunnus thynnus (Atlantic bluefin tuna)
  ORGANISM  Thunnus thynnus
            Eukaryota; Metazoa; Chordata; Craniata; Vertebrata; Euteleostomi;
            Actinopterygii; Neopterygii; Teleostei; Neoteleostei;
            Acanthomorphata; Pelagiaria; Scombriformes; Scombridae; Thunnus.
REFERENCE   1  (bases 1 to 396)
  AUTHORS   Johnstone,C., Perez,M., Malca,E., Quintanilla,J.M., Gerard,T.,
            Uriarte,A., Lozano-Peral,D., Alemany,F., Lamkin,J., Garcia,A. and
            Laiz-Carrion,R.
  TITLE     Genetic connectivity between Atlantic bluefin tuna (Thunnus
            thynnus) larvae spawned in the Gulf of Mexico and the
            NW-Mediterranean Balearic Sea
  JOURNAL   unpublished
REFERENCE   2  (bases 1 to 396)
  AUTHORS   Johnstone,C.
  TITLE     Direct Submission
  JOURNAL   Submitted (20-AUG-2020) Malaga Oceanography Center, Spanish
            Institute of Oceanography, Puerto Pesquero sn, Fuengirola, Malaga
            29640, Spain
COMMENT     Bankit Comment: ALT EMAIL:carolina@felipemilano.com
            Bankit Comment: TOTAL # OF SEQS:22
            
            ##Assembly-Data-START##
            Sequencing Technology :: Sanger dideoxy sequencing
            ##Assembly-Data-END##
FEATURES             Location/Qualifiers
     source          1..396
                     /organism="Thunnus thynnus"
                     /organelle="mitochondrion"
                     /mol_type="genomic DNA"
                     /isolation_source="North Western Mediterranean Sea"
                     /db_xref="taxon:8237"
                     /dev_stage="Larval"
                     /collection_date="06-2014"
     regulatory      <1..396
                     /regulatory_class="other"
                     /note="Partial_Control_Region"
BASE COUNT      144 a     78 c     50 g    124 t
ORIGIN      
        1 tcccaaagct aggattctaa attaaactat tctttgttcc accgtgcgcg catatttcaa
       61 tatgtctgcg catgtacata tatgtaatta caccatattc atatatagac catatacaat
      121 aatgttttag gacatatatg tattaaaacc attactagta ttaaaccatt catatgtcaa
      181 taaataatga agatttacat aaaccatata aataagtctc aacattcatc ttgaattcag
      241 gcgattaaac gagatttaag acctaacata aatctaaatc gtctaagcca taccaagtct
      301 cctcatctct aacatctcgt aaatttaagc gcagtaagag cctaccatcc agtccatttc
      361 ttaatgcata cggttattga aggtgaggga caataa
//
LOCUS       Tuna_larva_MED_BLUEFIN_2014_E-11 408 bp    DNA     linear   VRT
            20-AUG-2020
DEFINITION  Thunnus thynnus mitochondrion.
ACCESSION   MT912053 Tuna_larva_MED_BLUEFIN_2014_E-11
VERSION
KEYWORDS    .
SOURCE      mitochondrion Thunnus thynnus (Atlantic bluefin tuna)
  ORGANISM  Thunnus thynnus
            Eukaryota; Metazoa; Chordata; Craniata; Vertebrata; Euteleostomi;
            Actinopterygii; Neopterygii; Teleostei; Neoteleostei;
            Acanthomorphata; Pelagiaria; Scombriformes; Scombridae; Thunnus.
REFERENCE   1  (bases 1 to 408)
  AUTHORS   Johnstone,C., Perez,M., Malca,E., Quintanilla,J.M., Gerard,T.,
            Uriarte,A., Lozano-Peral,D., Alemany,F., Lamkin,J., Garcia,A. and
            Laiz-Carrion,R.
  TITLE     Genetic connectivity between Atlantic bluefin tuna (Thunnus
            thynnus) larvae spawned in the Gulf of Mexico and the
            NW-Mediterranean Balearic Sea
  JOURNAL   unpublished
REFERENCE   2  (bases 1 to 408)
  AUTHORS   Johnstone,C.
  TITLE     Direct Submission
  JOURNAL   Submitted (20-AUG-2020) Malaga Oceanography Center, Spanish
            Institute of Oceanography, Puerto Pesquero sn, Fuengirola, Malaga
            29640, Spain
COMMENT     Bankit Comment: ALT EMAIL:carolina@felipemilano.com
            Bankit Comment: TOTAL # OF SEQS:22
            
            ##Assembly-Data-START##
            Sequencing Technology :: Sanger dideoxy sequencing
            ##Assembly-Data-END##
FEATURES             Location/Qualifiers
     source          1..408
                     /organism="Thunnus thynnus"
                     /organelle="mitochondrion"
                     /mol_type="genomic DNA"
                     /isolation_source="North Western Mediterranean Sea"
                     /db_xref="taxon:8237"
                     /dev_stage="Larval"
                     /collection_date="06-2014"
     regulatory      <1..408
                     /regulatory_class="other"
                     /note="Partial_Control_Region"
BASE COUNT      148 a     82 c     50 g    128 t
ORIGIN      
        1 ttaccccaaa ctcccaaagc taggattcta aattaaacta ttctttgttc caccgtgcgc
       61 gcatatttca atatgtctgc gcatgtacat atatgtaatt acaccatatt catatataga
      121 ccatatataa taatgtttta ggacatatat gtattaaaac cattactagt attaaaccat
      181 tcatatgtca ataaataatg aagatttaca taaaccatat aaataagtct caacattcat
      241 cttgaattca ggcgattaaa cgagatttaa gacctaacat aaatctaaat cgtctaagcc
      301 ataccaagtc tcctcatctc taacatctcg taaatttaag cgcagtaaga gcctaccatc
      361 cagtccattt cttaatgcat acggttattg aaggtgaggg acaataat
//
LOCUS       Tuna_larva_MED_BLUEFIN_2014_E-12 409 bp    DNA     linear   VRT
            20-AUG-2020
DEFINITION  Thunnus thynnus mitochondrion.
ACCESSION   MT912054 Tuna_larva_MED_BLUEFIN_2014_E-12
VERSION
KEYWORDS    .
SOURCE      mitochondrion Thunnus thynnus (Atlantic bluefin tuna)
  ORGANISM  Thunnus thynnus
            Eukaryota; Metazoa; Chordata; Craniata; Vertebrata; Euteleostomi;
            Actinopterygii; Neopterygii; Teleostei; Neoteleostei;
            Acanthomorphata; Pelagiaria; Scombriformes; Scombridae; Thunnus.
REFERENCE   1  (bases 1 to 409)
  AUTHORS   Johnstone,C., Perez,M., Malca,E., Quintanilla,J.M., Gerard,T.,
            Uriarte,A., Lozano-Peral,D., Alemany,F., Lamkin,J., Garcia,A. and
            Laiz-Carrion,R.
  TITLE     Genetic connectivity between Atlantic bluefin tuna (Thunnus
            thynnus) larvae spawned in the Gulf of Mexico and the
            NW-Mediterranean Balearic Sea
  JOURNAL   unpublished
REFERENCE   2  (bases 1 to 409)
  AUTHORS   Johnstone,C.
  TITLE     Direct Submission
  JOURNAL   Submitted (20-AUG-2020) Malaga Oceanography Center, Spanish
            Institute of Oceanography, Puerto Pesquero sn, Fuengirola, Malaga
            29640, Spain
COMMENT     Bankit Comment: ALT EMAIL:carolina@felipemilano.com
            Bankit Comment: TOTAL # OF SEQS:22
            
            ##Assembly-Data-START##
            Sequencing Technology :: Sanger dideoxy sequencing
            ##Assembly-Data-END##
FEATURES             Location/Qualifiers
     source          1..409
                     /organism="Thunnus thynnus"
                     /organelle="mitochondrion"
                     /mol_type="genomic DNA"
                     /isolation_source="North Western Mediterranean Sea"
                     /db_xref="taxon:8237"
                     /dev_stage="Larval"
                     /collection_date="06-2014"
     regulatory      <1..409
                     /regulatory_class="other"
                     /note="Partial_Control_Region"
BASE COUNT      146 a     85 c     53 g    125 t
ORIGIN      
        1 ttaccccaaa ctcccaaagc taggattcta aattaaacta ttctttgttc caccgtgcgc
       61 gcatatttca atatgtctgc gcatgtacat atatgtaatt acaccatatt catatataga
      121 ccatatataa taatgtttta ggacatatat gtattaaaac cattactagt attaaaccat
      181 tcatatgtca ataaataatg aagatttaca taaaccatac aaataaacct cagcattcgt
      241 cttgaattca ggcgattaaa cgagatttaa gacctaacat aaatctaaat cgtctaagcc
      301 ataccaagtc tcctcatctc tgacatctcg taaacttaag cgcagtaaga gcctaccatc
      361 cagtccattt cttaatgcat acggttattg aaggtgaggg acaataatg
//
LOCUS       Tuna_larva_MED_BLUEFIN_2014_E-13 401 bp    DNA     linear   VRT
            20-AUG-2020
DEFINITION  Thunnus thynnus mitochondrion.
ACCESSION   MT912055 Tuna_larva_MED_BLUEFIN_2014_E-13
VERSION
KEYWORDS    .
SOURCE      mitochondrion Thunnus thynnus (Atlantic bluefin tuna)
  ORGANISM  Thunnus thynnus
            Eukaryota; Metazoa; Chordata; Craniata; Vertebrata; Euteleostomi;
            Actinopterygii; Neopterygii; Teleostei; Neoteleostei;
            Acanthomorphata; Pelagiaria; Scombriformes; Scombridae; Thunnus.
REFERENCE   1  (bases 1 to 401)
  AUTHORS   Johnstone,C., Perez,M., Malca,E., Quintanilla,J.M., Gerard,T.,
            Uriarte,A., Lozano-Peral,D., Alemany,F., Lamkin,J., Garcia,A. and
            Laiz-Carrion,R.
  TITLE     Genetic connectivity between Atlantic bluefin tuna (Thunnus
            thynnus) larvae spawned in the Gulf of Mexico and the
            NW-Mediterranean Balearic Sea
  JOURNAL   unpublished
REFERENCE   2  (bases 1 to 401)
  AUTHORS   Johnstone,C.
  TITLE     Direct Submission
  JOURNAL   Submitted (20-AUG-2020) Malaga Oceanography Center, Spanish
            Institute of Oceanography, Puerto Pesquero sn, Fuengirola, Malaga
            29640, Spain
COMMENT     Bankit Comment: ALT EMAIL:carolina@felipemilano.com
            Bankit Comment: TOTAL # OF SEQS:22
            
            ##Assembly-Data-START##
            Sequencing Technology :: Sanger dideoxy sequencing
            ##Assembly-Data-END##
FEATURES             Location/Qualifiers
     source          1..401
                     /organism="Thunnus thynnus"
                     /organelle="mitochondrion"
                     /mol_type="genomic DNA"
                     /isolation_source="North Western Mediterranean Sea"
                     /db_xref="taxon:8237"
                     /dev_stage="Larval"
                     /collection_date="06-2014"
     regulatory      <1..401
                     /regulatory_class="other"
                     /note="Partial_Control_Region"
BASE COUNT      143 a     84 c     51 g    123 t
ORIGIN      
        1 ttaccccaaa ctcccaaagc taggattcta aattaaacta ttctttgttc caccgtgcgc
       61 gcatatttca atatgtctgc gcatgtacat atatgtaatt acaccatatt catatataga
      121 ccatatataa taatgtttta ggacatatat gtattaaaac cattactagt attaaaccat
      181 tcatatgtca ataaataatg aagatttaca taaaccatac aaataaacct caacattcgt
      241 cttgaattca ggcgattaaa cgagatttaa gacctaacat aaatctaaat cgtctaagcc
      301 ataccaagtc tcctcatctc tgacatctcg taaacttaag cgcagtaaga gcctaccatc
      361 cagtccattt cttaatgcat acggttattg aaggtgaggg a
//
LOCUS       Tuna_larva_MED_BLUEFIN_2014_5-4 408 bp    DNA     linear   VRT
            20-AUG-2020
DEFINITION  Thunnus thynnus mitochondrion.
ACCESSION   MT912056 Tuna_larva_MED_BLUEFIN_2014_5-4
VERSION
KEYWORDS    .
SOURCE      mitochondrion Thunnus thynnus (Atlantic bluefin tuna)
  ORGANISM  Thunnus thynnus
            Eukaryota; Metazoa; Chordata; Craniata; Vertebrata; Euteleostomi;
            Actinopterygii; Neopterygii; Teleostei; Neoteleostei;
            Acanthomorphata; Pelagiaria; Scombriformes; Scombridae; Thunnus.
REFERENCE   1  (bases 1 to 408)
  AUTHORS   Johnstone,C., Perez,M., Malca,E., Quintanilla,J.M., Gerard,T.,
            Uriarte,A., Lozano-Peral,D., Alemany,F., Lamkin,J., Garcia,A. and
            Laiz-Carrion,R.
  TITLE     Genetic connectivity between Atlantic bluefin tuna (Thunnus
            thynnus) larvae spawned in the Gulf of Mexico and the
            NW-Mediterranean Balearic Sea
  JOURNAL   unpublished
REFERENCE   2  (bases 1 to 408)
  AUTHORS   Johnstone,C.
  TITLE     Direct Submission
  JOURNAL   Submitted (20-AUG-2020) Malaga Oceanography Center, Spanish
            Institute of Oceanography, Puerto Pesquero sn, Fuengirola, Malaga
            29640, Spain
COMMENT     Bankit Comment: ALT EMAIL:carolina@felipemilano.com
            Bankit Comment: TOTAL # OF SEQS:22
            
            ##Assembly-Data-START##
            Sequencing Technology :: Sanger dideoxy sequencing
            ##Assembly-Data-END##
FEATURES             Location/Qualifiers
     source          1..408
                     /organism="Thunnus thynnus"
                     /organelle="mitochondrion"
                     /mol_type="genomic DNA"
                     /isolation_source="North Western Mediterranean Sea"
                     /db_xref="taxon:8237"
                     /dev_stage="Larval"
                     /collection_date="06-2014"
     regulatory      <1..408
                     /regulatory_class="other"
                     /note="Partial_Control_Region"
BASE COUNT      149 a     87 c     50 g    122 t
ORIGIN      
        1 ttaccccaaa actcccaaag ctaggattct aaattaaact attctttgtt ccaccgtgcg
       61 cgcatatttc aatatgtctg cgcatgtaca tatatgtaat tacaccatat tcatatatag
      121 accatatata ataatgtttt aggacatata tgtattaaaa ccattactag tattaaacca
      181 ttcatatgcc aacaaataat gaagatttac ataaaccata caaataaacc ccaacattca
      241 tcttgaattc aggtgattaa acgagattta agacctaaca taaatctaaa tcgtctaagc
      301 cataccaagt ctcctcatct ctgacatctc gtaaacttaa gcgcagtaag agcctaccat
      361 ccagtccatt tcttaatgca tacggttatt gaaggtgagg gacaataa
//
LOCUS       Tuna_larva_MED_BLUEFIN_2014_5-6 399 bp    DNA     linear   VRT
            20-AUG-2020
DEFINITION  Thunnus thynnus mitochondrion.
ACCESSION   MT912057 Tuna_larva_MED_BLUEFIN_2014_5-6
VERSION
KEYWORDS    .
SOURCE      mitochondrion Thunnus thynnus (Atlantic bluefin tuna)
  ORGANISM  Thunnus thynnus
            Eukaryota; Metazoa; Chordata; Craniata; Vertebrata; Euteleostomi;
            Actinopterygii; Neopterygii; Teleostei; Neoteleostei;
            Acanthomorphata; Pelagiaria; Scombriformes; Scombridae; Thunnus.
REFERENCE   1  (bases 1 to 399)
  AUTHORS   Johnstone,C., Perez,M., Malca,E., Quintanilla,J.M., Gerard,T.,
            Uriarte,A., Lozano-Peral,D., Alemany,F., Lamkin,J., Garcia,A. and
            Laiz-Carrion,R.
  TITLE     Genetic connectivity between Atlantic bluefin tuna (Thunnus
            thynnus) larvae spawned in the Gulf of Mexico and the
            NW-Mediterranean Balearic Sea
  JOURNAL   unpublished
REFERENCE   2  (bases 1 to 399)
  AUTHORS   Johnstone,C.
  TITLE     Direct Submission
  JOURNAL   Submitted (20-AUG-2020) Malaga Oceanography Center, Spanish
            Institute of Oceanography, Puerto Pesquero sn, Fuengirola, Malaga
            29640, Spain
COMMENT     Bankit Comment: ALT EMAIL:carolina@felipemilano.com
            Bankit Comment: TOTAL # OF SEQS:22
            
            ##Assembly-Data-START##
            Sequencing Technology :: Sanger dideoxy sequencing
            ##Assembly-Data-END##
FEATURES             Location/Qualifiers
     source          1..399
                     /organism="Thunnus thynnus"
                     /organelle="mitochondrion"
                     /mol_type="genomic DNA"
                     /isolation_source="North Western Mediterranean Sea"
                     /db_xref="taxon:8237"
                     /dev_stage="Larval"
                     /collection_date="06-2014"
     regulatory      <1..399
                     /regulatory_class="other"
                     /note="Partial_Control_Region"
BASE COUNT      145 a     81 c     50 g    123 t
ORIGIN      
        1 actcccaaag ctaggattct aaattaaact attctttgtt ccaccgtgcg cgcatatttc
       61 aatatgtctg cgcatgtaca tatatgtaat tacaccatat tcatatatag accatatata
      121 ataatgtttt aggacatata tgtattaaaa ccattactag tattaaacca ttcatatgtc
      181 aataaataat gaagatttac ataaaccata caagtaagcc tcaacattca tcttgaattc
      241 aagcgattaa acgagattta agacctaaca taaatctaaa tcgtctaagc cataccaagt
      301 ctcctcatct ctgacatctc gtaaacttaa gcgcagtaag aacctaccat ccagtccatt
      361 tcttaatgca tacggttatt gaaggtgagg gacaataat
//

LOCUS       Tuna_larva_GOM_2014_West_W14050140 397 bp    DNA     linear   VRT
            20-AUG-2020
DEFINITION  Thunnus thynnus mitochondrion.
ACCESSION   MT912058 Tuna_larva_GOM_2014_West_W14050140
VERSION
KEYWORDS    .
SOURCE      mitochondrion Thunnus thynnus (Atlantic bluefin tuna)
  ORGANISM  Thunnus thynnus
            Eukaryota; Metazoa; Chordata; Craniata; Vertebrata; Euteleostomi;
            Actinopterygii; Neopterygii; Teleostei; Neoteleostei;
            Acanthomorphata; Pelagiaria; Scombriformes; Scombridae; Thunnus.
REFERENCE   1  (bases 1 to 397)
  AUTHORS   Johnstone,C., Perez,M., Malca,E., Quintanilla,J.M., Gerard,T.,
            Uriarte,A., Lozano-Peral,D., Alemany,F., Lamkin,J., Garcia,A. and
            Laiz-Carrion,R.
  TITLE     Genetic connectivity between Atlantic bluefin tuna (Thunnus
            thynnus) larvae spawned in the Gulf of Mexico and the
            NW-Mediterranean Balearic Sea
  JOURNAL   unpublished
REFERENCE   2  (bases 1 to 397)
  AUTHORS   Johnstone,C.
  TITLE     Direct Submission
  JOURNAL   Submitted (20-AUG-2020) Malaga Oceanography Center, Spanish
            Institute of Oceanography, Puerto Pesquero sn, Fuengirola, Malaga
            29640, Spain
COMMENT     Bankit Comment: ALT EMAIL:carolina@felipemilano.com
            Bankit Comment: TOTAL # OF SEQS:9
            
            ##Assembly-Data-START##
            Sequencing Technology :: Sanger dideoxy sequencing
            ##Assembly-Data-END##
FEATURES             Location/Qualifiers
     source          1..397
                     /organism="Thunnus thynnus"
                     /organelle="mitochondrion"
                     /mol_type="genomic DNA"
                     /isolation_source="Western Gulf of Mexico"
                     /db_xref="taxon:8237"
                     /dev_stage="Larval"
                     /collection_date="05-2014"
     regulatory      <1..397
                     /regulatory_class="other"
                     /note="Partial_Control_Region"
BASE COUNT      142 a     83 c     48 g    124 t
ORIGIN      
        1 ttaccccaaa ctcccaaagc taggattcta aattaaacta ttctttgttc caccgtgcgc
       61 gcatatttca atatgtctgc gcatgtacat atatgtaatt acaccatatt catatataga
      121 ccatatataa taatgtttta ggacatatat gtattaaaac cattactagt attaaaccat
      181 tcatatgtca ataaataatg aagatttaca taaaccatac aaataagcct caacattcat
      241 cttgaattca ggcgattaaa cgagatttaa gatctaacat aaatctaaat cgtctaagcc
      301 ataccaagtc tcctcatctc tgacatctcg taaacttaag cgcagtaaga gcctaccatc
      361 cagtccattt cttaatgcat acggttattg aaggtga
//
LOCUS       Tuna_larva_GOM_2014_West_W14050001 403 bp    DNA     linear   VRT
            20-AUG-2020
DEFINITION  Thunnus thynnus mitochondrion.
ACCESSION   MT912059 Tuna_larva_GOM_2014_West_W14050001
VERSION
KEYWORDS    .
SOURCE      mitochondrion Thunnus thynnus (Atlantic bluefin tuna)
  ORGANISM  Thunnus thynnus
            Eukaryota; Metazoa; Chordata; Craniata; Vertebrata; Euteleostomi;
            Actinopterygii; Neopterygii; Teleostei; Neoteleostei;
            Acanthomorphata; Pelagiaria; Scombriformes; Scombridae; Thunnus.
REFERENCE   1  (bases 1 to 403)
  AUTHORS   Johnstone,C., Perez,M., Malca,E., Quintanilla,J.M., Gerard,T.,
            Uriarte,A., Lozano-Peral,D., Alemany,F., Lamkin,J., Garcia,A. and
            Laiz-Carrion,R.
  TITLE     Genetic connectivity between Atlantic bluefin tuna (Thunnus
            thynnus) larvae spawned in the Gulf of Mexico and the
            NW-Mediterranean Balearic Sea
  JOURNAL   unpublished
REFERENCE   2  (bases 1 to 403)
  AUTHORS   Johnstone,C.
  TITLE     Direct Submission
  JOURNAL   Submitted (20-AUG-2020) Malaga Oceanography Center, Spanish
            Institute of Oceanography, Puerto Pesquero sn, Fuengirola, Malaga
            29640, Spain
COMMENT     Bankit Comment: ALT EMAIL:carolina@felipemilano.com
            Bankit Comment: TOTAL # OF SEQS:9
            
            ##Assembly-Data-START##
            Sequencing Technology :: Sanger dideoxy sequencing
            ##Assembly-Data-END##
FEATURES             Location/Qualifiers
     source          1..403
                     /organism="Thunnus thynnus"
                     /organelle="mitochondrion"
                     /mol_type="genomic DNA"
                     /isolation_source="Western Gulf of Mexico"
                     /db_xref="taxon:8237"
                     /dev_stage="Larval"
                     /collection_date="05-2014"
     regulatory      <1..403
                     /regulatory_class="other"
                     /note="Partial_Control_Region"
BASE COUNT      143 a     80 c     55 g    125 t
ORIGIN      
        1 tcccaaagct aggattctaa attaaactat tctttgttcc accgtgcgcg catatttcaa
       61 tatgtctgcg catgtacata tatgtaatta caccatattc atatatggac catatataat
      121 aatgttttag gacatatatg tattaaaacc attactagta ttaaaccatt catatgtcaa
      181 taaataatga agatttacat aaaccataca aataaacctc aacattcatc ttgaattcag
      241 gcgattaaac gagatttaag acctaacata aatctaaatc gtctaagcca taccaagtct
      301 cctcatctct gacatctcgt aaacttaagc gcagtaagag cctaccatcc agtccatttc
      361 ttaatgcata cggttattga aggtgaggga caataattgt ggg
//
LOCUS       Tuna_larva_GOM_2014_West_W14050038 410 bp    DNA     linear   VRT
            20-AUG-2020
DEFINITION  Thunnus thynnus mitochondrion.
ACCESSION   MT912060 Tuna_larva_GOM_2014_West_W14050038
VERSION
KEYWORDS    .
SOURCE      mitochondrion Thunnus thynnus (Atlantic bluefin tuna)
  ORGANISM  Thunnus thynnus
            Eukaryota; Metazoa; Chordata; Craniata; Vertebrata; Euteleostomi;
            Actinopterygii; Neopterygii; Teleostei; Neoteleostei;
            Acanthomorphata; Pelagiaria; Scombriformes; Scombridae; Thunnus.
REFERENCE   1  (bases 1 to 410)
  AUTHORS   Johnstone,C., Perez,M., Malca,E., Quintanilla,J.M., Gerard,T.,
            Uriarte,A., Lozano-Peral,D., Alemany,F., Lamkin,J., Garcia,A. and
            Laiz-Carrion,R.
  TITLE     Genetic connectivity between Atlantic bluefin tuna (Thunnus
            thynnus) larvae spawned in the Gulf of Mexico and the
            NW-Mediterranean Balearic Sea
  JOURNAL   unpublished
REFERENCE   2  (bases 1 to 410)
  AUTHORS   Johnstone,C.
  TITLE     Direct Submission
  JOURNAL   Submitted (20-AUG-2020) Malaga Oceanography Center, Spanish
            Institute of Oceanography, Puerto Pesquero sn, Fuengirola, Malaga
            29640, Spain
COMMENT     Bankit Comment: ALT EMAIL:carolina@felipemilano.com
            Bankit Comment: TOTAL # OF SEQS:9
            
            ##Assembly-Data-START##
            Sequencing Technology :: Sanger dideoxy sequencing
            ##Assembly-Data-END##
FEATURES             Location/Qualifiers
     source          1..410
                     /organism="Thunnus thynnus"
                     /organelle="mitochondrion"
                     /mol_type="genomic DNA"
                     /isolation_source="Western Gulf of Mexico"
                     /db_xref="taxon:8237"
                     /dev_stage="Larval"
                     /collection_date="05-2014"
     regulatory      <1..410
                     /regulatory_class="other"
                     /note="Partial_Control_Region"
BASE COUNT      146 a     85 c     53 g    126 t
ORIGIN      
        1 ttaccccaaa ctcccaaagc taggattcta aattaaacta ttctttgttc caccgtgcgc
       61 gcatatttca atatgtctgc gcatgtacat atatgtaatt acaccatatt catatataga
      121 ccatatataa taatgtttta ggacatatat gtattaaaac cattactagt attaaaccat
      181 tcatatgtca ataaataatg aagatttaca taaaccatac aaataaacct cagcattcgt
      241 cttgaattca ggcgattaaa cgagatttaa gacctaacat aaatctaaat cgtctaagcc
      301 ataccaagtc tcctcatctc tgacatctcg taaacttaag cgcagtaaga gcctaccatc
      361 cagtccattt cttaatgcat acggttattg aaggtgaggg acaataattg
//
LOCUS       Tuna_larva_GOM_2014_West_W14050008 408 bp    DNA     linear   VRT
            20-AUG-2020
DEFINITION  Thunnus thynnus mitochondrion.
ACCESSION   MT912061 Tuna_larva_GOM_2014_West_W14050008
VERSION
KEYWORDS    .
SOURCE      mitochondrion Thunnus thynnus (Atlantic bluefin tuna)
  ORGANISM  Thunnus thynnus
            Eukaryota; Metazoa; Chordata; Craniata; Vertebrata; Euteleostomi;
            Actinopterygii; Neopterygii; Teleostei; Neoteleostei;
            Acanthomorphata; Pelagiaria; Scombriformes; Scombridae; Thunnus.
REFERENCE   1  (bases 1 to 408)
  AUTHORS   Johnstone,C., Perez,M., Malca,E., Quintanilla,J.M., Gerard,T.,
            Uriarte,A., Lozano-Peral,D., Alemany,F., Lamkin,J., Garcia,A. and
            Laiz-Carrion,R.
  TITLE     Genetic connectivity between Atlantic bluefin tuna (Thunnus
            thynnus) larvae spawned in the Gulf of Mexico and the
            NW-Mediterranean Balearic Sea
  JOURNAL   unpublished
REFERENCE   2  (bases 1 to 408)
  AUTHORS   Johnstone,C.
  TITLE     Direct Submission
  JOURNAL   Submitted (20-AUG-2020) Malaga Oceanography Center, Spanish
            Institute of Oceanography, Puerto Pesquero sn, Fuengirola, Malaga
            29640, Spain
COMMENT     Bankit Comment: ALT EMAIL:carolina@felipemilano.com
            Bankit Comment: TOTAL # OF SEQS:9
            
            ##Assembly-Data-START##
            Sequencing Technology :: Sanger dideoxy sequencing
            ##Assembly-Data-END##
FEATURES             Location/Qualifiers
     source          1..408
                     /organism="Thunnus thynnus"
                     /organelle="mitochondrion"
                     /mol_type="genomic DNA"
                     /isolation_source="Western Gulf of Mexico"
                     /db_xref="taxon:8237"
                     /dev_stage="Larval"
                     /collection_date="05-2014"
     regulatory      <1..408
                     /regulatory_class="other"
                     /note="Partial_Control_Region"
BASE COUNT      148 a     86 c     50 g    124 t
ORIGIN      
        1 ttaccccaaa ctcccaaagc taggattcta aattaaacta ttctttgttc caccgtgcgc
       61 gcatatttca atatgtctgc gcatgtacat atatgtaatt acaccatatt catatataga
      121 ccatatataa taatgtttta ggacatatat gtattaaaac cattactagt attaaaccat
      181 tcatatgtca ataaataatg aagatttaca taaaccatac aaataaacct caacattcat
      241 cttgaattca ggcgattaaa cgagatttaa gacctaacat aaatctaaat cgtctaagcc
      301 ataccaagtc tcctcatccc tgacatctcg taaacttaag cgcagtaaga gcctaccatc
      361 cagtccattt cttaatgcat acggttattg aaggtgaggg acaataat
//
LOCUS       Tuna_larva_GOM_2014_West_W14050030 407 bp    DNA     linear   VRT
            20-AUG-2020
DEFINITION  Thunnus thynnus mitochondrion.
ACCESSION   MT912062 Tuna_larva_GOM_2014_West_W14050030
VERSION
KEYWORDS    .
SOURCE      mitochondrion Thunnus thynnus (Atlantic bluefin tuna)
  ORGANISM  Thunnus thynnus
            Eukaryota; Metazoa; Chordata; Craniata; Vertebrata; Euteleostomi;
            Actinopterygii; Neopterygii; Teleostei; Neoteleostei;
            Acanthomorphata; Pelagiaria; Scombriformes; Scombridae; Thunnus.
REFERENCE   1  (bases 1 to 407)
  AUTHORS   Johnstone,C., Perez,M., Malca,E., Quintanilla,J.M., Gerard,T.,
            Uriarte,A., Lozano-Peral,D., Alemany,F., Lamkin,J., Garcia,A. and
            Laiz-Carrion,R.
  TITLE     Genetic connectivity between Atlantic bluefin tuna (Thunnus
            thynnus) larvae spawned in the Gulf of Mexico and the
            NW-Mediterranean Balearic Sea
  JOURNAL   unpublished
REFERENCE   2  (bases 1 to 407)
  AUTHORS   Johnstone,C.
  TITLE     Direct Submission
  JOURNAL   Submitted (20-AUG-2020) Malaga Oceanography Center, Spanish
            Institute of Oceanography, Puerto Pesquero sn, Fuengirola, Malaga
            29640, Spain
COMMENT     Bankit Comment: ALT EMAIL:carolina@felipemilano.com
            Bankit Comment: TOTAL # OF SEQS:9
            
            ##Assembly-Data-START##
            Sequencing Technology :: Sanger dideoxy sequencing
            ##Assembly-Data-END##
FEATURES             Location/Qualifiers
     source          1..407
                     /organism="Thunnus thynnus"
                     /organelle="mitochondrion"
                     /mol_type="genomic DNA"
                     /isolation_source="Western Gulf of Mexico"
                     /db_xref="taxon:8237"
                     /dev_stage="Larval"
                     /collection_date="05-2014"
     regulatory      <1..407
                     /regulatory_class="other"
                     /note="Partial_Control_Region"
BASE COUNT      148 a     87 c     50 g    122 t
ORIGIN      
        1 taccccaaac tcccaaagct aggattctaa attaaactat tctttgttcc accgtgcgcg
       61 catatttcaa tatgtctgcg catgtacata tatgtaatta caccatattc atatatagac
      121 catatacaat aatgttttag gacatatatg tattaaaacc attactagta ttaaaccatt
      181 catatgtcaa caaataatga agatttacat aaaccatata aataagcctc aacattcacc
      241 ttgaattcag gcgattaaac gagatttaag acctaacata aatctaaatc gtctaagcca
      301 taccaagtct cctcatctct aacatctcgt aaacttaagc gcagtaagag cctaccatcc
      361 agtccatttc ttaatgcata cggttattga aggtgaggga caataat
//
LOCUS       Tuna_larva_GOM_2014_West_W14050032 410 bp    DNA     linear   VRT
            20-AUG-2020
DEFINITION  Thunnus thynnus mitochondrion.
ACCESSION   MT912063 Tuna_larva_GOM_2014_West_W14050032
VERSION
KEYWORDS    .
SOURCE      mitochondrion Thunnus thynnus (Atlantic bluefin tuna)
  ORGANISM  Thunnus thynnus
            Eukaryota; Metazoa; Chordata; Craniata; Vertebrata; Euteleostomi;
            Actinopterygii; Neopterygii; Teleostei; Neoteleostei;
            Acanthomorphata; Pelagiaria; Scombriformes; Scombridae; Thunnus.
REFERENCE   1  (bases 1 to 410)
  AUTHORS   Johnstone,C., Perez,M., Malca,E., Quintanilla,J.M., Gerard,T.,
            Uriarte,A., Lozano-Peral,D., Alemany,F., Lamkin,J., Garcia,A. and
            Laiz-Carrion,R.
  TITLE     Genetic connectivity between Atlantic bluefin tuna (Thunnus
            thynnus) larvae spawned in the Gulf of Mexico and the
            NW-Mediterranean Balearic Sea
  JOURNAL   unpublished
REFERENCE   2  (bases 1 to 410)
  AUTHORS   Johnstone,C.
  TITLE     Direct Submission
  JOURNAL   Submitted (20-AUG-2020) Malaga Oceanography Center, Spanish
            Institute of Oceanography, Puerto Pesquero sn, Fuengirola, Malaga
            29640, Spain
COMMENT     Bankit Comment: ALT EMAIL:carolina@felipemilano.com
            Bankit Comment: TOTAL # OF SEQS:9
            
            ##Assembly-Data-START##
            Sequencing Technology :: Sanger dideoxy sequencing
            ##Assembly-Data-END##
FEATURES             Location/Qualifiers
     source          1..410
                     /organism="Thunnus thynnus"
                     /organelle="mitochondrion"
                     /mol_type="genomic DNA"
                     /isolation_source="Western Gulf of Mexico"
                     /db_xref="taxon:8237"
                     /dev_stage="Larval"
                     /collection_date="05-2014"
     regulatory      <1..410
                     /regulatory_class="other"
                     /note="Partial_Control_Region"
BASE COUNT      148 a     88 c     51 g    123 t
ORIGIN      
        1 ttaccccaaa ctcccaaagc taggattcta aattaaacta ttctttgttc caccgtgcgc
       61 gcatatttca atatgtctgc gcatgtacat atatgtaatt acaccatatt catatataga
      121 ccatatataa taatgtttta ggacatacat gtattaaaac cattactagt attaaaccat
      181 tcatatgtca acaaacaatg aagatttaca taaaccatac aaataaatct caacattcat
      241 cttgaattca ggcgattaaa cgagatttaa gacctaacat aaatctaaat cgtctaagcc
      301 ataccaagtc ccctcatctc tgacatctcg taaacttaag cgcagtaaga gcctaccatc
      361 cagtccattt cttaatgcat acggttattg aaggtgaggg acaataattg
//
LOCUS       Tuna_larva_GOM_2014_West_W14050034 408 bp    DNA     linear   VRT
            20-AUG-2020
DEFINITION  Thunnus thynnus mitochondrion.
ACCESSION   MT912064 Tuna_larva_GOM_2014_West_W14050034
VERSION
KEYWORDS    .
SOURCE      mitochondrion Thunnus thynnus (Atlantic bluefin tuna)
  ORGANISM  Thunnus thynnus
            Eukaryota; Metazoa; Chordata; Craniata; Vertebrata; Euteleostomi;
            Actinopterygii; Neopterygii; Teleostei; Neoteleostei;
            Acanthomorphata; Pelagiaria; Scombriformes; Scombridae; Thunnus.
REFERENCE   1  (bases 1 to 408)
  AUTHORS   Johnstone,C., Perez,M., Malca,E., Quintanilla,J.M., Gerard,T.,
            Uriarte,A., Lozano-Peral,D., Alemany,F., Lamkin,J., Garcia,A. and
            Laiz-Carrion,R.
  TITLE     Genetic connectivity between Atlantic bluefin tuna (Thunnus
            thynnus) larvae spawned in the Gulf of Mexico and the
            NW-Mediterranean Balearic Sea
  JOURNAL   unpublished
REFERENCE   2  (bases 1 to 408)
  AUTHORS   Johnstone,C.
  TITLE     Direct Submission
  JOURNAL   Submitted (20-AUG-2020) Malaga Oceanography Center, Spanish
            Institute of Oceanography, Puerto Pesquero sn, Fuengirola, Malaga
            29640, Spain
COMMENT     Bankit Comment: ALT EMAIL:carolina@felipemilano.com
            Bankit Comment: TOTAL # OF SEQS:9
            
            ##Assembly-Data-START##
            Sequencing Technology :: Sanger dideoxy sequencing
            ##Assembly-Data-END##
FEATURES             Location/Qualifiers
     source          1..408
                     /organism="Thunnus thynnus"
                     /organelle="mitochondrion"
                     /mol_type="genomic DNA"
                     /isolation_source="Western Gulf of Mexico"
                     /db_xref="taxon:8237"
                     /dev_stage="Larval"
                     /collection_date="05-2014"
     regulatory      <1..408
                     /regulatory_class="other"
                     /note="Partial_Control_Region"
BASE COUNT      149 a     86 c     49 g    124 t
ORIGIN      
        1 ttaccccaaa ctcccaaagc taggattcta aattaaacta ttctttgttc caccgtgcgc
       61 gcatatttta atatgtctgc gcatgtacat atatgtaatt acaccatact catatataga
      121 ccatatataa taatgcttta agacatatat gtattaaaac cattactagt attaaaccat
      181 tcatatgtca ataaataatg aagatttaca taaaccatac aaataaatct caacattcac
      241 cttgaattca ggcgattaaa cgagatttaa gacctaacat aaatctaaat cgtctaagcc
      301 ataccaagtc tcctcatctc tgacatctcg taaacttaag cgcagtaaga gcctaccatc
      361 cagtccattt cttaatgcat acggttattg aaggtgaggg acaataat
//
LOCUS       Tuna_larva_GOM_2014_West_W14050035 388 bp    DNA     linear   VRT
            20-AUG-2020
DEFINITION  Thunnus thynnus mitochondrion.
ACCESSION   MT912065 Tuna_larva_GOM_2014_West_W14050035
VERSION
KEYWORDS    .
SOURCE      mitochondrion Thunnus thynnus (Atlantic bluefin tuna)
  ORGANISM  Thunnus thynnus
            Eukaryota; Metazoa; Chordata; Craniata; Vertebrata; Euteleostomi;
            Actinopterygii; Neopterygii; Teleostei; Neoteleostei;
            Acanthomorphata; Pelagiaria; Scombriformes; Scombridae; Thunnus.
REFERENCE   1  (bases 1 to 388)
  AUTHORS   Johnstone,C., Perez,M., Malca,E., Quintanilla,J.M., Gerard,T.,
            Uriarte,A., Lozano-Peral,D., Alemany,F., Lamkin,J., Garcia,A. and
            Laiz-Carrion,R.
  TITLE     Genetic connectivity between Atlantic bluefin tuna (Thunnus
            thynnus) larvae spawned in the Gulf of Mexico and the
            NW-Mediterranean Balearic Sea
  JOURNAL   unpublished
REFERENCE   2  (bases 1 to 388)
  AUTHORS   Johnstone,C.
  TITLE     Direct Submission
  JOURNAL   Submitted (20-AUG-2020) Malaga Oceanography Center, Spanish
            Institute of Oceanography, Puerto Pesquero sn, Fuengirola, Malaga
            29640, Spain
COMMENT     Bankit Comment: ALT EMAIL:carolina@felipemilano.com
            Bankit Comment: TOTAL # OF SEQS:9
            
            ##Assembly-Data-START##
            Sequencing Technology :: Sanger dideoxy sequencing
            ##Assembly-Data-END##
FEATURES             Location/Qualifiers
     source          1..388
                     /organism="Thunnus thynnus"
                     /organelle="mitochondrion"
                     /mol_type="genomic DNA"
                     /isolation_source="Western Gulf of Mexico"
                     /db_xref="taxon:8237"
                     /dev_stage="Larval"
                     /collection_date="05-2014"
     regulatory      <1..388
                     /regulatory_class="other"
                     /note="Partial_Control_Region"
BASE COUNT      139 a     85 c     44 g    120 t
ORIGIN      
        1 ttaccccaaa ctcccaaagc taggattcta aattaaacta ttctttgttc caccgtgcgc
       61 gcatatttca atatgtctgc gcatgtacat atatgtaatt acaccatatt catatatgga
      121 ccatatataa taatgtttta ggacatacat gtattaaaac cattactagt attaaaccat
      181 tcatatgtca ataaataatg aagatttaca taaaccatac aaataaacct caacattcat
      241 cttgaattca ggcgattaaa cgagatttaa gatctaacat aaatctaaat cgtctaagcc
      301 ataccaagtc ccctcatctc tgacatctcg taaacttaag cgcagtaaga gcctaccatc
      361 cagtccattt cttaatgcat acggttat
//
LOCUS       Tuna_larva_GOM_2014_West_W14050036 388 bp    DNA     linear   VRT
            20-AUG-2020
DEFINITION  Thunnus thynnus mitochondrion.
ACCESSION   MT912066 Tuna_larva_GOM_2014_West_W14050036
VERSION
KEYWORDS    .
SOURCE      mitochondrion Thunnus thynnus (Atlantic bluefin tuna)
  ORGANISM  Thunnus thynnus
            Eukaryota; Metazoa; Chordata; Craniata; Vertebrata; Euteleostomi;
            Actinopterygii; Neopterygii; Teleostei; Neoteleostei;
            Acanthomorphata; Pelagiaria; Scombriformes; Scombridae; Thunnus.
REFERENCE   1  (bases 1 to 388)
  AUTHORS   Johnstone,C., Perez,M., Malca,E., Quintanilla,J.M., Gerard,T.,
            Uriarte,A., Lozano-Peral,D., Alemany,F., Lamkin,J., Garcia,A. and
            Laiz-Carrion,R.
  TITLE     Genetic connectivity between Atlantic bluefin tuna (Thunnus
            thynnus) larvae spawned in the Gulf of Mexico and the
            NW-Mediterranean Balearic Sea
  JOURNAL   unpublished
REFERENCE   2  (bases 1 to 388)
  AUTHORS   Johnstone,C.
  TITLE     Direct Submission
  JOURNAL   Submitted (20-AUG-2020) Malaga Oceanography Center, Spanish
            Institute of Oceanography, Puerto Pesquero sn, Fuengirola, Malaga
            29640, Spain
COMMENT     Bankit Comment: ALT EMAIL:carolina@felipemilano.com
            Bankit Comment: TOTAL # OF SEQS:9
            
            ##Assembly-Data-START##
            Sequencing Technology :: Sanger dideoxy sequencing
            ##Assembly-Data-END##
FEATURES             Location/Qualifiers
     source          1..388
                     /organism="Thunnus thynnus"
                     /organelle="mitochondrion"
                     /mol_type="genomic DNA"
                     /isolation_source="Western Gulf of Mexico"
                     /db_xref="taxon:8237"
                     /dev_stage="Larval"
                     /collection_date="05-2014"
     regulatory      <1..388
                     /regulatory_class="other"
                     /note="Partial_Control_Region"
BASE COUNT      140 a     85 c     43 g    120 t
ORIGIN      
        1 ttaccccaaa ctcccaaagc taggattcta aattaaacta ttctttgttc caccgtgcgc
       61 gcatatttca atatgtctgc gcatgtacat atatgtaatt acaccatatt catatataga
      121 ccatatataa taatgtttta ggacatatat gtattaaaac cattactagt attaaaccat
      181 tcatatgcca ataaataatg aagatttaca taaaccatac aaataaacct caacattcat
      241 cttgaattca ggcgattaaa cgagatttaa gacctaacat aaatctaaat cgtctaagcc
      301 ataccaagtc tcctcatctc tgacatctcg taaacttaag cgcagtaaga gcctaccatc
      361 cagtccattt cttaatgcat acggttat
//

LOCUS       Tuna_larva_GOM_2014_East_W14050052 407 bp    DNA     linear   VRT
            20-AUG-2020
DEFINITION  Thunnus thynnus mitochondrion.
ACCESSION   MT912067 Tuna_larva_GOM_2014_East_W14050052
VERSION
KEYWORDS    .
SOURCE      mitochondrion Thunnus thynnus (Atlantic bluefin tuna)
  ORGANISM  Thunnus thynnus
            Eukaryota; Metazoa; Chordata; Craniata; Vertebrata; Euteleostomi;
            Actinopterygii; Neopterygii; Teleostei; Neoteleostei;
            Acanthomorphata; Pelagiaria; Scombriformes; Scombridae; Thunnus.
REFERENCE   1  (bases 1 to 407)
  AUTHORS   Johnstone,C., Perez,M., Malca,E., Quintanilla,J.M., Gerard,T.,
            Uriarte,A., Lozano-Peral,D., Alemany,F., Lamkin,J., Garcia,A. and
            Laiz-Carrion,R.
  TITLE     Genetic connectivity between Atlantic bluefin tuna (Thunnus
            thynnus) larvae spawned in the Gulf of Mexico and the
            NW-Mediterranean Balearic Sea
  JOURNAL   unpublished
REFERENCE   2  (bases 1 to 407)
  AUTHORS   Johnstone,C.
  TITLE     Direct Submission
  JOURNAL   Submitted (20-AUG-2020) Malaga Oceanography Center, Spanish
            Institute of Oceanography, Puerto Pesquero sn, Fuengirola, Malaga
            29640, Spain
COMMENT     Bankit Comment: ALT EMAIL:carolina@felipemilano.com
            Bankit Comment: TOTAL # OF SEQS:12
            
            ##Assembly-Data-START##
            Sequencing Technology :: Sanger dideoxy sequencing
            ##Assembly-Data-END##
FEATURES             Location/Qualifiers
     source          1..407
                     /organism="Thunnus thynnus"
                     /organelle="mitochondrion"
                     /mol_type="genomic DNA"
                     /isolation_source="Eastern Gulf of Mexico"
                     /db_xref="taxon:8237"
                     /dev_stage="Larval"
                     /collection_date="05-2014"
     regulatory      <1..407
                     /regulatory_class="other"
                     /note="Partial_Control_Region"
BASE COUNT      148 a     87 c     51 g    121 t
ORIGIN      
        1 ttaccccaaa ctcccaaagc taggattcta aattaaacta ttctttgttc caccgtgcgc
       61 gcatatttca atatgtctgc gcatgtacat atatgtaatc acaccatatt catatataaa
      121 ccatatataa taatgcttta ggacatatat gtattaaaac cattactagt attaaaccat
      181 tcatatgtca ataaataatg aagatttaca taaaccatac gaataaacct caacattcag
      241 cttgaactca ggtgattaaa cgagatttaa gacctaacat aaatctaaat cgtctaagcc
      301 ataccaagtc tcctcatctc tgacatctcg taaacttaag cgcagtaaga gcctaccatc
      361 cagtccattt cttaatgcat acggttattg aaggtgaggg acaataa
//
LOCUS       Tuna_larva_GOM_2014_East_W14050053 408 bp    DNA     linear   VRT
            20-AUG-2020
DEFINITION  Thunnus thynnus mitochondrion.
ACCESSION   MT912068 Tuna_larva_GOM_2014_East_W14050053
VERSION
KEYWORDS    .
SOURCE      mitochondrion Thunnus thynnus (Atlantic bluefin tuna)
  ORGANISM  Thunnus thynnus
            Eukaryota; Metazoa; Chordata; Craniata; Vertebrata; Euteleostomi;
            Actinopterygii; Neopterygii; Teleostei; Neoteleostei;
            Acanthomorphata; Pelagiaria; Scombriformes; Scombridae; Thunnus.
REFERENCE   1  (bases 1 to 408)
  AUTHORS   Johnstone,C., Perez,M., Malca,E., Quintanilla,J.M., Gerard,T.,
            Uriarte,A., Lozano-Peral,D., Alemany,F., Lamkin,J., Garcia,A. and
            Laiz-Carrion,R.
  TITLE     Genetic connectivity between Atlantic bluefin tuna (Thunnus
            thynnus) larvae spawned in the Gulf of Mexico and the
            NW-Mediterranean Balearic Sea
  JOURNAL   unpublished
REFERENCE   2  (bases 1 to 408)
  AUTHORS   Johnstone,C.
  TITLE     Direct Submission
  JOURNAL   Submitted (20-AUG-2020) Malaga Oceanography Center, Spanish
            Institute of Oceanography, Puerto Pesquero sn, Fuengirola, Malaga
            29640, Spain
COMMENT     Bankit Comment: ALT EMAIL:carolina@felipemilano.com
            Bankit Comment: TOTAL # OF SEQS:12
            
            ##Assembly-Data-START##
            Sequencing Technology :: Sanger dideoxy sequencing
            ##Assembly-Data-END##
FEATURES             Location/Qualifiers
     source          1..408
                     /organism="Thunnus thynnus"
                     /organelle="mitochondrion"
                     /mol_type="genomic DNA"
                     /isolation_source="Eastern Gulf of Mexico"
                     /db_xref="taxon:8237"
                     /dev_stage="Larval"
                     /collection_date="05-2014"
     regulatory      <1..408
                     /regulatory_class="other"
                     /note="Partial_Control_Region"
BASE COUNT      147 a     85 c     51 g    125 t
ORIGIN      
        1 ttaccccaaa ctcccaaagc taggattcta aattaaacta ttctttgttc caccgtgcgc
       61 gcatatttca atatgtctgc gcatgtacat atatgtaatt acaccatatt catatatgga
      121 ccatatataa taatgtttta ggacatgtat gtattaaaac cattattagt attaaaccat
      181 tcatatgtca ataaataatg aagatttaca taaaccatac aaataaacct caacattcat
      241 cttgaattca agtgattaaa cgagatttaa gacctaacat aaacctaaat cgtctaagcc
      301 ataccaagtc tccccatctc tgacatctcg taaacttaag cgcagtaaga gcctaccatc
      361 cagtccattt cttaatgcat acggttattg aaggtgaggg acaataat
//
LOCUS       Tuna_larva_GOM_2014_East_W14050055 376 bp    DNA     linear   VRT
            20-AUG-2020
DEFINITION  Thunnus thynnus mitochondrion.
ACCESSION   MT912069 Tuna_larva_GOM_2014_East_W14050055
VERSION
KEYWORDS    .
SOURCE      mitochondrion Thunnus thynnus (Atlantic bluefin tuna)
  ORGANISM  Thunnus thynnus
            Eukaryota; Metazoa; Chordata; Craniata; Vertebrata; Euteleostomi;
            Actinopterygii; Neopterygii; Teleostei; Neoteleostei;
            Acanthomorphata; Pelagiaria; Scombriformes; Scombridae; Thunnus.
REFERENCE   1  (bases 1 to 376)
  AUTHORS   Johnstone,C., Perez,M., Malca,E., Quintanilla,J.M., Gerard,T.,
            Uriarte,A., Lozano-Peral,D., Alemany,F., Lamkin,J., Garcia,A. and
            Laiz-Carrion,R.
  TITLE     Genetic connectivity between Atlantic bluefin tuna (Thunnus
            thynnus) larvae spawned in the Gulf of Mexico and the
            NW-Mediterranean Balearic Sea
  JOURNAL   unpublished
REFERENCE   2  (bases 1 to 376)
  AUTHORS   Johnstone,C.
  TITLE     Direct Submission
  JOURNAL   Submitted (20-AUG-2020) Malaga Oceanography Center, Spanish
            Institute of Oceanography, Puerto Pesquero sn, Fuengirola, Malaga
            29640, Spain
COMMENT     Bankit Comment: ALT EMAIL:carolina@felipemilano.com
            Bankit Comment: TOTAL # OF SEQS:12
            
            ##Assembly-Data-START##
            Sequencing Technology :: Sanger dideoxy sequencing
            ##Assembly-Data-END##
FEATURES             Location/Qualifiers
     source          1..376
                     /organism="Thunnus thynnus"
                     /organelle="mitochondrion"
                     /mol_type="genomic DNA"
                     /isolation_source="Eastern Gulf of Mexico"
                     /db_xref="taxon:8237"
                     /dev_stage="Larval"
                     /collection_date="05-2014"
     regulatory      <1..376
                     /regulatory_class="other"
                     /note="Partial_Control_Region"
BASE COUNT      136 a     75 c     48 g    117 t
ORIGIN      
        1 taaattaaac tattttttgt tccaccgtgc gcgcatattt caatatgtct gcgcatgtac
       61 atatatgtaa ttacaccata ttcatatata gaccatatat aataatgttt taggacatat
      121 atgtattaaa accattacta gtactaaacc attcatatgt caataaataa tgaagattta
      181 cataaaccat acaaataaac ctcaacattc attttgaatt caggcgattg aacgagattt
      241 aagacctaac ataaacctaa atcgtctaag ccataccaag tctcctcatc tctgacatct
      301 cgtaaactta agcgcagtaa gagcctacca tccagtccat ttcttaatgc atacggttat
      361 tgaaggtgag ggacaa
//
LOCUS       Tuna_larva_GOM_2014_East_W14050060 407 bp    DNA     linear   VRT
            20-AUG-2020
DEFINITION  Thunnus thynnus mitochondrion.
ACCESSION   MT912070 Tuna_larva_GOM_2014_East_W14050060
VERSION
KEYWORDS    .
SOURCE      mitochondrion Thunnus thynnus (Atlantic bluefin tuna)
  ORGANISM  Thunnus thynnus
            Eukaryota; Metazoa; Chordata; Craniata; Vertebrata; Euteleostomi;
            Actinopterygii; Neopterygii; Teleostei; Neoteleostei;
            Acanthomorphata; Pelagiaria; Scombriformes; Scombridae; Thunnus.
REFERENCE   1  (bases 1 to 407)
  AUTHORS   Johnstone,C., Perez,M., Malca,E., Quintanilla,J.M., Gerard,T.,
            Uriarte,A., Lozano-Peral,D., Alemany,F., Lamkin,J., Garcia,A. and
            Laiz-Carrion,R.
  TITLE     Genetic connectivity between Atlantic bluefin tuna (Thunnus
            thynnus) larvae spawned in the Gulf of Mexico and the
            NW-Mediterranean Balearic Sea
  JOURNAL   unpublished
REFERENCE   2  (bases 1 to 407)
  AUTHORS   Johnstone,C.
  TITLE     Direct Submission
  JOURNAL   Submitted (20-AUG-2020) Malaga Oceanography Center, Spanish
            Institute of Oceanography, Puerto Pesquero sn, Fuengirola, Malaga
            29640, Spain
COMMENT     Bankit Comment: ALT EMAIL:carolina@felipemilano.com
            Bankit Comment: TOTAL # OF SEQS:12
            
            ##Assembly-Data-START##
            Sequencing Technology :: Sanger dideoxy sequencing
            ##Assembly-Data-END##
FEATURES             Location/Qualifiers
     source          1..407
                     /organism="Thunnus thynnus"
                     /organelle="mitochondrion"
                     /mol_type="genomic DNA"
                     /isolation_source="Eastern Gulf of Mexico"
                     /db_xref="taxon:8237"
                     /dev_stage="Larval"
                     /collection_date="05-2014"
     regulatory      <1..407
                     /regulatory_class="other"
                     /note="Partial_Control_Region"
BASE COUNT      149 a     84 c     50 g    124 t
ORIGIN      
        1 ttaccccaaa ctcccaaagc taggattcta aattaaacta ttctttgttc caccgtgcgc
       61 gcatatttca atatgtctgc gcatgtacat atatgtaatt acaccatatt catatataga
      121 ccatatataa taatgtttta ggacatatat gtattaaaac cattactagt attaaaccat
      181 tcatatgtca ataaataatg aagatttaca taaaccatac aaataaacct caacattcat
      241 attgaattca ggcgattaaa cgagatttaa gacctaacat aaatctaaat cgtctaagcc
      301 ataccaagtc tcctcatctc tgacatctcg taaacttaag cgcagtaaga gcctaccatc
      361 cagtccattt cttaatgcat acggttattg aaggtgaggg acaataa
//
LOCUS       Tuna_larva_GOM_2014_East_W14050064 404 bp    DNA     linear   VRT
            20-AUG-2020
DEFINITION  Thunnus thynnus mitochondrion.
ACCESSION   MT912071 Tuna_larva_GOM_2014_East_W14050064
VERSION
KEYWORDS    .
SOURCE      mitochondrion Thunnus thynnus (Atlantic bluefin tuna)
  ORGANISM  Thunnus thynnus
            Eukaryota; Metazoa; Chordata; Craniata; Vertebrata; Euteleostomi;
            Actinopterygii; Neopterygii; Teleostei; Neoteleostei;
            Acanthomorphata; Pelagiaria; Scombriformes; Scombridae; Thunnus.
REFERENCE   1  (bases 1 to 404)
  AUTHORS   Johnstone,C., Perez,M., Malca,E., Quintanilla,J.M., Gerard,T.,
            Uriarte,A., Lozano-Peral,D., Alemany,F., Lamkin,J., Garcia,A. and
            Laiz-Carrion,R.
  TITLE     Genetic connectivity between Atlantic bluefin tuna (Thunnus
            thynnus) larvae spawned in the Gulf of Mexico and the
            NW-Mediterranean Balearic Sea
  JOURNAL   unpublished
REFERENCE   2  (bases 1 to 404)
  AUTHORS   Johnstone,C.
  TITLE     Direct Submission
  JOURNAL   Submitted (20-AUG-2020) Malaga Oceanography Center, Spanish
            Institute of Oceanography, Puerto Pesquero sn, Fuengirola, Malaga
            29640, Spain
COMMENT     Bankit Comment: ALT EMAIL:carolina@felipemilano.com
            Bankit Comment: TOTAL # OF SEQS:12
            
            ##Assembly-Data-START##
            Sequencing Technology :: Sanger dideoxy sequencing
            ##Assembly-Data-END##
FEATURES             Location/Qualifiers
     source          1..404
                     /organism="Thunnus thynnus"
                     /organelle="mitochondrion"
                     /mol_type="genomic DNA"
                     /isolation_source="Eastern Gulf of Mexico"
                     /db_xref="taxon:8237"
                     /dev_stage="Larval"
                     /collection_date="05-2014"
     regulatory      <1..404
                     /regulatory_class="other"
                     /note="Partial_Control_Region"
BASE COUNT      144 a     84 c     54 g    122 t
ORIGIN      
        1 ctcccaaagc taggattcta aattaaacta ttctttgttc caccgtgcgc gcatatttca
       61 atatgtctgc gcatgtacat atatgtaatt acaccatatt catatatgga ccatatataa
      121 taatgcttta ggacatatat gtattaaaac cattactagt attaaaccat tcatatgtca
      181 ataaataatg aagatttaca taaaccatac aaataaacct caacactcac cttgaattca
      241 ggcaattaaa cgagatttaa gacctaacat aaatctaaat cgtctaagcc ataccaagtc
      301 tcctcatctc tgacatctcg taaacttaag cgcagtaaga gcctaccatc cagtccattt
      361 cttaatgcat acggttattg aaggtgaggg acaataattg tggg
//
LOCUS       Tuna_larva_GOM_2014_East_W14050074 410 bp    DNA     linear   VRT
            20-AUG-2020
DEFINITION  Thunnus thynnus mitochondrion.
ACCESSION   MT912072 Tuna_larva_GOM_2014_East_W14050074
VERSION
KEYWORDS    .
SOURCE      mitochondrion Thunnus thynnus (Atlantic bluefin tuna)
  ORGANISM  Thunnus thynnus
            Eukaryota; Metazoa; Chordata; Craniata; Vertebrata; Euteleostomi;
            Actinopterygii; Neopterygii; Teleostei; Neoteleostei;
            Acanthomorphata; Pelagiaria; Scombriformes; Scombridae; Thunnus.
REFERENCE   1  (bases 1 to 410)
  AUTHORS   Johnstone,C., Perez,M., Malca,E., Quintanilla,J.M., Gerard,T.,
            Uriarte,A., Lozano-Peral,D., Alemany,F., Lamkin,J., Garcia,A. and
            Laiz-Carrion,R.
  TITLE     Genetic connectivity between Atlantic bluefin tuna (Thunnus
            thynnus) larvae spawned in the Gulf of Mexico and the
            NW-Mediterranean Balearic Sea
  JOURNAL   unpublished
REFERENCE   2  (bases 1 to 410)
  AUTHORS   Johnstone,C.
  TITLE     Direct Submission
  JOURNAL   Submitted (20-AUG-2020) Malaga Oceanography Center, Spanish
            Institute of Oceanography, Puerto Pesquero sn, Fuengirola, Malaga
            29640, Spain
COMMENT     Bankit Comment: ALT EMAIL:carolina@felipemilano.com
            Bankit Comment: TOTAL # OF SEQS:12
            
            ##Assembly-Data-START##
            Sequencing Technology :: Sanger dideoxy sequencing
            ##Assembly-Data-END##
FEATURES             Location/Qualifiers
     source          1..410
                     /organism="Thunnus thynnus"
                     /organelle="mitochondrion"
                     /mol_type="genomic DNA"
                     /isolation_source="Eastern Gulf of Mexico"
                     /db_xref="taxon:8237"
                     /dev_stage="Larval"
                     /collection_date="05-2014"
     regulatory      <1..410
                     /regulatory_class="other"
                     /note="Partial_Control_Region"
BASE COUNT      147 a     86 c     52 g    125 t
ORIGIN      
        1 ttaccccaaa ctcccaaagc taggattcta aattaaacta ttctttgttc caccgtgcgc
       61 gcatatttca atatgtctgc gcatgtacat atatgtaatt acaccatatt catatataga
      121 ccatatataa taatgtttta ggacatacat gtattaaaac cattactagt attaaaccat
      181 tcatatgtca ataaataatg aagatttaca taaaccatat aaataaacct caacgttcat
      241 cttgaattca ggcgattaaa cgagatttaa gacctaacat aaatctaaat cgtctaagcc
      301 ataccaagtc tcctcatctc tgacatctcg taaacttaag cgcagtaaga gcctaccatc
      361 cagtccattt cttaatgcat acggttattg aaggtgaggg acaataatcg
//
LOCUS       Tuna_larva_GOM_2014_East_W14050049 388 bp    DNA     linear   VRT
            20-AUG-2020
DEFINITION  Thunnus thynnus mitochondrion.
ACCESSION   MT912073 Tuna_larva_GOM_2014_East_W14050049
VERSION
KEYWORDS    .
SOURCE      mitochondrion Thunnus thynnus (Atlantic bluefin tuna)
  ORGANISM  Thunnus thynnus
            Eukaryota; Metazoa; Chordata; Craniata; Vertebrata; Euteleostomi;
            Actinopterygii; Neopterygii; Teleostei; Neoteleostei;
            Acanthomorphata; Pelagiaria; Scombriformes; Scombridae; Thunnus.
REFERENCE   1  (bases 1 to 388)
  AUTHORS   Johnstone,C., Perez,M., Malca,E., Quintanilla,J.M., Gerard,T.,
            Uriarte,A., Lozano-Peral,D., Alemany,F., Lamkin,J., Garcia,A. and
            Laiz-Carrion,R.
  TITLE     Genetic connectivity between Atlantic bluefin tuna (Thunnus
            thynnus) larvae spawned in the Gulf of Mexico and the
            NW-Mediterranean Balearic Sea
  JOURNAL   unpublished
REFERENCE   2  (bases 1 to 388)
  AUTHORS   Johnstone,C.
  TITLE     Direct Submission
  JOURNAL   Submitted (20-AUG-2020) Malaga Oceanography Center, Spanish
            Institute of Oceanography, Puerto Pesquero sn, Fuengirola, Malaga
            29640, Spain
COMMENT     Bankit Comment: ALT EMAIL:carolina@felipemilano.com
            Bankit Comment: TOTAL # OF SEQS:12
            
            ##Assembly-Data-START##
            Sequencing Technology :: Sanger dideoxy sequencing
            ##Assembly-Data-END##
FEATURES             Location/Qualifiers
     source          1..388
                     /organism="Thunnus thynnus"
                     /organelle="mitochondrion"
                     /mol_type="genomic DNA"
                     /isolation_source="Eastern Gulf of Mexico"
                     /db_xref="taxon:8237"
                     /dev_stage="Larval"
                     /collection_date="05-2014"
     regulatory      <1..388
                     /regulatory_class="other"
                     /note="Partial_Control_Region"
BASE COUNT      141 a     87 c     42 g    118 t
ORIGIN      
        1 ttaccccaaa ctcccaaagc taggattcta aattaaacta ttctttgttc caccgtgcgc
       61 gcatatttca atatgtctgc gcatgtacat atatgtaatt acaccatatt catatataga
      121 ccatatataa taatgtttta ggacatatat gtattaaaac cattactagt attaaaccat
      181 tcatatgcca ataaataatg aagatttaca taaaccatac aaataaacct caacattcat
      241 cctgaattca ggcgattaaa cgagatttaa gacctaacat aaatctaaat cgtctaagcc
      301 ataccaagtc tcctcatctc tgacatctcg caaacttaag cgcagtaaga acctaccatc
      361 cagtccattt cttaatgcat acggttat
//
LOCUS       Tuna_larva_GOM_2014_East_W14050050 408 bp    DNA     linear   VRT
            20-AUG-2020
DEFINITION  Thunnus thynnus mitochondrion.
ACCESSION   MT912074 Tuna_larva_GOM_2014_East_W14050050
VERSION
KEYWORDS    .
SOURCE      mitochondrion Thunnus thynnus (Atlantic bluefin tuna)
  ORGANISM  Thunnus thynnus
            Eukaryota; Metazoa; Chordata; Craniata; Vertebrata; Euteleostomi;
            Actinopterygii; Neopterygii; Teleostei; Neoteleostei;
            Acanthomorphata; Pelagiaria; Scombriformes; Scombridae; Thunnus.
REFERENCE   1  (bases 1 to 408)
  AUTHORS   Johnstone,C., Perez,M., Malca,E., Quintanilla,J.M., Gerard,T.,
            Uriarte,A., Lozano-Peral,D., Alemany,F., Lamkin,J., Garcia,A. and
            Laiz-Carrion,R.
  TITLE     Genetic connectivity between Atlantic bluefin tuna (Thunnus
            thynnus) larvae spawned in the Gulf of Mexico and the
            NW-Mediterranean Balearic Sea
  JOURNAL   unpublished
REFERENCE   2  (bases 1 to 408)
  AUTHORS   Johnstone,C.
  TITLE     Direct Submission
  JOURNAL   Submitted (20-AUG-2020) Malaga Oceanography Center, Spanish
            Institute of Oceanography, Puerto Pesquero sn, Fuengirola, Malaga
            29640, Spain
COMMENT     Bankit Comment: ALT EMAIL:carolina@felipemilano.com
            Bankit Comment: TOTAL # OF SEQS:12
            
            ##Assembly-Data-START##
            Sequencing Technology :: Sanger dideoxy sequencing
            ##Assembly-Data-END##
FEATURES             Location/Qualifiers
     source          1..408
                     /organism="Thunnus thynnus"
                     /organelle="mitochondrion"
                     /mol_type="genomic DNA"
                     /isolation_source="Eastern Gulf of Mexico"
                     /db_xref="taxon:8237"
                     /dev_stage="Larval"
                     /collection_date="05-2014"
     regulatory      <1..408
                     /regulatory_class="other"
                     /note="Partial_Control_Region"
BASE COUNT      148 a     85 c     51 g    124 t
ORIGIN      
        1 taccccaaac tcccaaagct aggattctaa attaaactat tctttgttcc accgtgcgcg
       61 catatttcaa tatgtctgcg catgtacata tatgtaatta caccatattc atatatagac
      121 catatataat aatgttttag gacatatatg tattaaaacc attactagta ttaaaccatt
      181 catatgtcaa taaataatga agatttacat aaaccataca aataaacctc aacattcatc
      241 ttgaattcag gcgattaaac gagatttaag acctagcata aatctaaatc gtctaagcca
      301 taccaagtct cctcatctct gacatctacg taaacttaag cgcagtaaga gcctaccatc
      361 cagtccattt cttaatgcat acggttattg aaggtgaggg acaataat
//
LOCUS       Tuna_larva_GOM_2014_East_W14050051 388 bp    DNA     linear   VRT
            20-AUG-2020
DEFINITION  Thunnus thynnus mitochondrion.
ACCESSION   MT912075 Tuna_larva_GOM_2014_East_W14050051
VERSION
KEYWORDS    .
SOURCE      mitochondrion Thunnus thynnus (Atlantic bluefin tuna)
  ORGANISM  Thunnus thynnus
            Eukaryota; Metazoa; Chordata; Craniata; Vertebrata; Euteleostomi;
            Actinopterygii; Neopterygii; Teleostei; Neoteleostei;
            Acanthomorphata; Pelagiaria; Scombriformes; Scombridae; Thunnus.
REFERENCE   1  (bases 1 to 388)
  AUTHORS   Johnstone,C., Perez,M., Malca,E., Quintanilla,J.M., Gerard,T.,
            Uriarte,A., Lozano-Peral,D., Alemany,F., Lamkin,J., Garcia,A. and
            Laiz-Carrion,R.
  TITLE     Genetic connectivity between Atlantic bluefin tuna (Thunnus
            thynnus) larvae spawned in the Gulf of Mexico and the
            NW-Mediterranean Balearic Sea
  JOURNAL   unpublished
REFERENCE   2  (bases 1 to 388)
  AUTHORS   Johnstone,C.
  TITLE     Direct Submission
  JOURNAL   Submitted (20-AUG-2020) Malaga Oceanography Center, Spanish
            Institute of Oceanography, Puerto Pesquero sn, Fuengirola, Malaga
            29640, Spain
COMMENT     Bankit Comment: ALT EMAIL:carolina@felipemilano.com
            Bankit Comment: TOTAL # OF SEQS:12
            
            ##Assembly-Data-START##
            Sequencing Technology :: Sanger dideoxy sequencing
            ##Assembly-Data-END##
FEATURES             Location/Qualifiers
     source          1..388
                     /organism="Thunnus thynnus"
                     /organelle="mitochondrion"
                     /mol_type="genomic DNA"
                     /isolation_source="Eastern Gulf of Mexico"
                     /db_xref="taxon:8237"
                     /dev_stage="Larval"
                     /collection_date="05-2014"
     regulatory      <1..388
                     /regulatory_class="other"
                     /note="Partial_Control_Region"
BASE COUNT      140 a     88 c     43 g    117 t
ORIGIN      
        1 ttaccccaaa ctcccaaagc taggattcta aattaaacta ttctttgttc caccgtgcgc
       61 gcatatttca atatgtctgc gcatgtacat atatgtaatt acaccatatt catatataga
      121 ccatatataa taatgtttta ggacatacat gtattaaaac cattactagt attaaaccat
      181 tcatatgtca ataaataatg aagatttaca taaaccatac aaataaacct caacattcac
      241 cttgaattca ggcgattaaa cgagatttaa gacctaacat aaacctaaat cgtctaagcc
      301 ataccaagtc ccctcatctc tgacatctcg taaacttaag cgcagtaaga gcctaccatc
      361 cagtccattt cttaatgcat acggttat
//
LOCUS       Tuna_larva_GOM_2014_East_W14050057 407 bp    DNA     linear   VRT
            20-AUG-2020
DEFINITION  Thunnus thynnus mitochondrion.
ACCESSION   MT912076 Tuna_larva_GOM_2014_East_W14050057
VERSION
KEYWORDS    .
SOURCE      mitochondrion Thunnus thynnus (Atlantic bluefin tuna)
  ORGANISM  Thunnus thynnus
            Eukaryota; Metazoa; Chordata; Craniata; Vertebrata; Euteleostomi;
            Actinopterygii; Neopterygii; Teleostei; Neoteleostei;
            Acanthomorphata; Pelagiaria; Scombriformes; Scombridae; Thunnus.
REFERENCE   1  (bases 1 to 407)
  AUTHORS   Johnstone,C., Perez,M., Malca,E., Quintanilla,J.M., Gerard,T.,
            Uriarte,A., Lozano-Peral,D., Alemany,F., Lamkin,J., Garcia,A. and
            Laiz-Carrion,R.
  TITLE     Genetic connectivity between Atlantic bluefin tuna (Thunnus
            thynnus) larvae spawned in the Gulf of Mexico and the
            NW-Mediterranean Balearic Sea
  JOURNAL   unpublished
REFERENCE   2  (bases 1 to 407)
  AUTHORS   Johnstone,C.
  TITLE     Direct Submission
  JOURNAL   Submitted (20-AUG-2020) Malaga Oceanography Center, Spanish
            Institute of Oceanography, Puerto Pesquero sn, Fuengirola, Malaga
            29640, Spain
COMMENT     Bankit Comment: ALT EMAIL:carolina@felipemilano.com
            Bankit Comment: TOTAL # OF SEQS:12
            
            ##Assembly-Data-START##
            Sequencing Technology :: Sanger dideoxy sequencing
            ##Assembly-Data-END##
FEATURES             Location/Qualifiers
     source          1..407
                     /organism="Thunnus thynnus"
                     /organelle="mitochondrion"
                     /mol_type="genomic DNA"
                     /isolation_source="Eastern Gulf of Mexico"
                     /db_xref="taxon:8237"
                     /dev_stage="Larval"
                     /collection_date="05-2014"
     regulatory      <1..407
                     /regulatory_class="other"
                     /note="Partial_Control_Region"
BASE COUNT      148 a     83 c     50 g    126 t
ORIGIN      
        1 ttaccccaaa ctcccaaagc taggattcta aattaaacta ttctttgttc caccgtgcgc
       61 gcatatttca atatgtctgc gcatgtacat atatgtaatt acaccatatt catatataga
      121 ccatatacaa taatgtttta ggacatatat gtattaaaac cattactagt attaaaccat
      181 tcatatgtca ataaataatg aagatttaca taaaccatat aaataagtct caacattcat
      241 cttgaattca ggcgattaaa cgagatttaa gacctaacat aaatctaaat cgtctaagcc
      301 ataccaagtc tcctcatctc taacatctcg taaatttaag cgcagtaaga gcctaccatc
      361 cagtccattt cttaatgcat acggttattg aaggtgaggg acaataa
//
LOCUS       Tuna_larva_GOM_2014_East_W14050059 405 bp    DNA     linear   VRT
            20-AUG-2020
DEFINITION  Thunnus thynnus mitochondrion.
ACCESSION   MT912077 Tuna_larva_GOM_2014_East_W14050059
VERSION
KEYWORDS    .
SOURCE      mitochondrion Thunnus thynnus (Atlantic bluefin tuna)
  ORGANISM  Thunnus thynnus
            Eukaryota; Metazoa; Chordata; Craniata; Vertebrata; Euteleostomi;
            Actinopterygii; Neopterygii; Teleostei; Neoteleostei;
            Acanthomorphata; Pelagiaria; Scombriformes; Scombridae; Thunnus.
REFERENCE   1  (bases 1 to 405)
  AUTHORS   Johnstone,C., Perez,M., Malca,E., Quintanilla,J.M., Gerard,T.,
            Uriarte,A., Lozano-Peral,D., Alemany,F., Lamkin,J., Garcia,A. and
            Laiz-Carrion,R.
  TITLE     Genetic connectivity between Atlantic bluefin tuna (Thunnus
            thynnus) larvae spawned in the Gulf of Mexico and the
            NW-Mediterranean Balearic Sea
  JOURNAL   unpublished
REFERENCE   2  (bases 1 to 405)
  AUTHORS   Johnstone,C.
  TITLE     Direct Submission
  JOURNAL   Submitted (20-AUG-2020) Malaga Oceanography Center, Spanish
            Institute of Oceanography, Puerto Pesquero sn, Fuengirola, Malaga
            29640, Spain
COMMENT     Bankit Comment: ALT EMAIL:carolina@felipemilano.com
            Bankit Comment: TOTAL # OF SEQS:12
            
            ##Assembly-Data-START##
            Sequencing Technology :: Sanger dideoxy sequencing
            ##Assembly-Data-END##
FEATURES             Location/Qualifiers
     source          1..405
                     /organism="Thunnus thynnus"
                     /organelle="mitochondrion"
                     /mol_type="genomic DNA"
                     /isolation_source="Eastern Gulf of Mexico"
                     /db_xref="taxon:8237"
                     /dev_stage="Larval"
                     /collection_date="05-2014"
     regulatory      <1..405
                     /regulatory_class="other"
                     /note="Partial_Control_Region"
BASE COUNT      146 a     86 c     51 g    122 t
ORIGIN      
        1 taccccaaac tcccaaagct aggattctaa attaaactat tctttgttcc accgtgcgcg
       61 catatttcaa tatgtctgcg catgtacata tatgtaacta caccatattc atatatggac
      121 catatataat aatgttttag gacatatatg tattaaaacc attactagta ttaaaccatt
      181 catatgtcaa taaataatga agatttacat aaaccataca aataaacctc aacattcatc
      241 ttgaattcag gcgattaaac gagatttaag acctaacata aatctaaatc gtctaagcca
      301 taccaagtct cctcatctct gacatctcgt aaacttaagc gcagtaagag cctaccatcc
      361 agtccatttc ttaatgcata cggttattga aggtgaggga caata
//
LOCUS       Tuna_larva_GOM_2014_East_W14050061 408 bp    DNA     linear   VRT
            20-AUG-2020
DEFINITION  Thunnus thynnus mitochondrion.
ACCESSION   MT912078 Tuna_larva_GOM_2014_East_W14050061
VERSION
KEYWORDS    .
SOURCE      mitochondrion Thunnus thynnus (Atlantic bluefin tuna)
  ORGANISM  Thunnus thynnus
            Eukaryota; Metazoa; Chordata; Craniata; Vertebrata; Euteleostomi;
            Actinopterygii; Neopterygii; Teleostei; Neoteleostei;
            Acanthomorphata; Pelagiaria; Scombriformes; Scombridae; Thunnus.
REFERENCE   1  (bases 1 to 408)
  AUTHORS   Johnstone,C., Perez,M., Malca,E., Quintanilla,J.M., Gerard,T.,
            Uriarte,A., Lozano-Peral,D., Alemany,F., Lamkin,J., Garcia,A. and
            Laiz-Carrion,R.
  TITLE     Genetic connectivity between Atlantic bluefin tuna (Thunnus
            thynnus) larvae spawned in the Gulf of Mexico and the
            NW-Mediterranean Balearic Sea
  JOURNAL   unpublished
REFERENCE   2  (bases 1 to 408)
  AUTHORS   Johnstone,C.
  TITLE     Direct Submission
  JOURNAL   Submitted (20-AUG-2020) Malaga Oceanography Center, Spanish
            Institute of Oceanography, Puerto Pesquero sn, Fuengirola, Malaga
            29640, Spain
COMMENT     Bankit Comment: ALT EMAIL:carolina@felipemilano.com
            Bankit Comment: TOTAL # OF SEQS:12
            
            ##Assembly-Data-START##
            Sequencing Technology :: Sanger dideoxy sequencing
            ##Assembly-Data-END##
FEATURES             Location/Qualifiers
     source          1..408
                     /organism="Thunnus thynnus"
                     /organelle="mitochondrion"
                     /mol_type="genomic DNA"
                     /isolation_source="Eastern Gulf of Mexico"
                     /db_xref="taxon:8237"
                     /dev_stage="Larval"
                     /collection_date="05-2014"
     regulatory      <1..408
                     /regulatory_class="other"
                     /note="Partial_Control_Region"
BASE COUNT      146 a     86 c     52 g    124 t
ORIGIN      
        1 ttaccccaaa ctcccaaagc taggattcta aattaaacta ttctttgttc caccgtgcgc
       61 gcatatttca atatgtctgc gcatgtacat atatgtaatt acaccatatc catatataga
      121 ccatatataa taatgtttta ggacatatat gtattaaaac cattactagt attaaaccat
      181 tcatatgtca ataaataatg aagatttaca taaaccatac aaataaacct caacattcat
      241 cttgaattca ggcgattaaa cgagatttaa gatctaacat aaacctaaat cgtctaagcc
      301 ataccaagtc ccctcatctc tgacgtctcg taaatttaag cgcagtaaga gcctaccatc
      361 cagtccattt cttaatgcat acggttattg aaggtgaggg acaatgat
//
